# Supplementary material for: Sulfur, mercury, and boron adducts of sydnone imine derived anionic N-heterocyclic carbenes
Source: RSC Adv. 2019 Feb 6;9(9):4781–8. doi: 10.1039/c9ra00294d (PMC9060589; doi:10.1039/c9ra00294d)
Supplement: RA-009-C9RA00294D-s002 [file RA-009-C9RA00294D-s002.cif]

# Electronic Supplementary Material (ESI) for RSC Advances.
# This journal is © The Royal Society of Chemistry 2019

####################################################################### 
# 
# This file contains crystal structure data downloaded from the 
# Cambridge Structural Database (CSD) hosted by the Cambridge 
# Crystallographic Data Centre (CCDC).
# 
# Full information about CCDC data access policies and citation 
# guidelines are available at http://www.ccdc.cam.ac.uk/access/V1 
# 
# Audit and citation data items may have been added by the CCDC. 
# Please retain this information to preserve the provenance of 
# this file and to allow appropriate attribution of the data. 
# 
#######################################################################

data_schm138_compound_27a
_database_code_depnum_ccdc_archive 'CCDC 1889199'
_audit_update_record             
;
2019-01-07 deposited with the CCDC.
2019-02-01 downloaded from the CCDC.
;

_audit_creation_method           SHELXL-2014/7
_shelx_SHELXL_version_number     2014/7
_chemical_name_systematic        
'(6-(benzoyl)-3-(2-methoxyphenyl)-sydnone imine-4-yl)thio)-(triphenylphosphine)-gold(I)'
_chemical_name_common            ?
_chemical_melting_point          ?
_chemical_formula_moiety         'C34 H27 Au N3 O3 P S'
_chemical_formula_sum            'C34 H27 Au N3 O3 P S'
_chemical_formula_weight         785.58

loop_
_atom_type_symbol
_atom_type_description
_atom_type_scat_dispersion_real
_atom_type_scat_dispersion_imag
_atom_type_scat_source
C C 0.0033 0.0016 'International Tables Vol C Tables 4.2.6.8 and 6.1.1.4'
H H 0.0000 0.0000 'International Tables Vol C Tables 4.2.6.8 and 6.1.1.4'
N N 0.0061 0.0033 'International Tables Vol C Tables 4.2.6.8 and 6.1.1.4'
O O 0.0106 0.0060 'International Tables Vol C Tables 4.2.6.8 and 6.1.1.4'
P P 0.1023 0.0942 'International Tables Vol C Tables 4.2.6.8 and 6.1.1.4'
S S 0.1246 0.1234 'International Tables Vol C Tables 4.2.6.8 and 6.1.1.4'
Au Au -2.0133 8.8022 'International Tables Vol C Tables 4.2.6.8 and 6.1.1.4'

_space_group_crystal_system      triclinic
_space_group_IT_number           2
_space_group_name_H-M_alt        'P -1'
_space_group_name_Hall           '-P 1'

_shelx_space_group_comment       
;
The symmetry employed for this shelxl refinement is uniquely defined
by the following loop, which should always be used as a source of
symmetry information in preference to the above space-group names.
They are only intended as comments.
;

loop_
_space_group_symop_operation_xyz
'x, y, z'
'-x, -y, -z'

_cell_length_a                   11.3805(5)
_cell_length_b                   11.7754(5)
_cell_length_c                   13.5775(5)
_cell_angle_alpha                90.886(1)
_cell_angle_beta                 114.586(1)
_cell_angle_gamma                112.289(1)
_cell_volume                     1498.12(11)
_cell_formula_units_Z            2
_cell_measurement_temperature    123(2)
_cell_measurement_reflns_used    9992
_cell_measurement_theta_min      2.2
_cell_measurement_theta_max      27.5

_exptl_crystal_description       plates
_exptl_crystal_colour            yellow
_exptl_crystal_density_meas      ?
_exptl_crystal_density_method    ?
_exptl_crystal_density_diffrn    1.742
_exptl_crystal_F_000             772
_exptl_transmission_factor_min   ?
_exptl_transmission_factor_max   ?
_exptl_crystal_size_max          0.100
_exptl_crystal_size_mid          0.050
_exptl_crystal_size_min          0.020
_exptl_absorpt_coefficient_mu    5.074
_shelx_estimated_absorpt_T_min   0.631
_shelx_estimated_absorpt_T_max   0.905
_exptl_absorpt_correction_type   multi-scan
_exptl_absorpt_correction_T_min  0.7114
_exptl_absorpt_correction_T_max  0.8621
_exptl_absorpt_process_details   'SADABS (Sheldrick, 2014)'
_exptl_absorpt_special_details   ?

_exptl_special_details           
;
 dx = 40 mm, 1 deg., 6+1 runs, 886 frames, 20 sec./frame
;

_diffrn_ambient_temperature      123(2)
_diffrn_radiation_wavelength     0.71073
_diffrn_radiation_type           MoK\a
_diffrn_source                   'INCOATEC microfocus sealed tube'
_diffrn_measurement_device_type  'Bruker D8 VENTURE with PhotonII CPAD detector'
_diffrn_measurement_method       'rotation in \f and \w, 1\%, shutterless'
_diffrn_detector_area_resol_mean ?
_diffrn_reflns_number            43043
_diffrn_reflns_av_unetI/netI     0.0214
_diffrn_reflns_av_R_equivalents  0.0337
_diffrn_reflns_limit_h_min       -14
_diffrn_reflns_limit_h_max       14
_diffrn_reflns_limit_k_min       -15
_diffrn_reflns_limit_k_max       15
_diffrn_reflns_limit_l_min       -17
_diffrn_reflns_limit_l_max       17
_diffrn_reflns_theta_min         2.272
_diffrn_reflns_theta_max         27.514
_diffrn_reflns_theta_full        25.242
_diffrn_measured_fraction_theta_max 0.998
_diffrn_measured_fraction_theta_full 0.999
_diffrn_reflns_Laue_measured_fraction_max 0.998
_diffrn_reflns_Laue_measured_fraction_full 0.999
_diffrn_reflns_point_group_measured_fraction_max 0.998
_diffrn_reflns_point_group_measured_fraction_full 0.999
_reflns_number_total             6890
_reflns_number_gt                6512
_reflns_threshold_expression     'I > 2\s(I)'
_reflns_Friedel_coverage         0.000
_reflns_Friedel_fraction_max     .
_reflns_Friedel_fraction_full    .

_reflns_special_details          
;
 Reflections were merged by SHELXL according to the crystal
 class for the calculation of statistics and refinement.
 
 _reflns_Friedel_fraction is defined as the number of unique
 Friedel pairs measured divided by the number that would be
 possible theoretically, ignoring centric projections and
 systematic absences.
;

_computing_data_collection       APEX3
_computing_cell_refinement       APEX3
_computing_data_reduction        SAINT
_computing_structure_solution    SHELXT
_computing_structure_refinement  'SHELXL-2014/7 (Sheldrick, 2014)'
_computing_molecular_graphics    ?
_computing_publication_material  publCIF

_refine_special_details          ?

_refine_ls_structure_factor_coef Fsqd
_refine_ls_matrix_type           full
_refine_ls_weighting_scheme      calc
_refine_ls_weighting_details     
'w=1/[\s^2^(Fo^2^)+(0.0132P)^2^+0.9221P] where P=(Fo^2^+2Fc^2^)/3'
_atom_sites_solution_primary     dual
_atom_sites_solution_secondary   difmap
_atom_sites_solution_hydrogens   difmap
_refine_ls_hydrogen_treatment    constr
_refine_ls_extinction_method     none
_refine_ls_extinction_coef       .
_refine_ls_number_reflns         6890
_refine_ls_number_parameters     389
_refine_ls_number_restraints     0
_refine_ls_R_factor_all          0.0188
_refine_ls_R_factor_gt           0.0164
_refine_ls_wR_factor_ref         0.0358
_refine_ls_wR_factor_gt          0.0350
_refine_ls_goodness_of_fit_ref   1.069
_refine_ls_restrained_S_all      1.069
_refine_ls_shift/su_max          0.003
_refine_ls_shift/su_mean         0.000

loop_
_atom_site_label
_atom_site_type_symbol
_atom_site_fract_x
_atom_site_fract_y
_atom_site_fract_z
_atom_site_U_iso_or_equiv
_atom_site_adp_type
_atom_site_occupancy
_atom_site_site_symmetry_order
_atom_site_calc_flag
_atom_site_refinement_flags_posn
_atom_site_refinement_flags_adp
_atom_site_refinement_flags_occupancy
_atom_site_disorder_assembly
_atom_site_disorder_group
Au1 Au 0.59229(2) 0.50837(2) 0.81216(2) 0.01817(3) Uani 1 1 d . . . . .
S1 S 0.75889(5) 0.42619(5) 0.84664(4) 0.02033(10) Uani 1 1 d . . . . .
O1 O 0.47116(16) 0.08137(14) 0.70498(13) 0.0247(3) Uani 1 1 d . . . . .
N2 N 0.5870(2) 0.05924(17) 0.77225(16) 0.0260(4) Uani 1 1 d . . . . .
N3 N 0.68945(19) 0.17328(16) 0.82328(14) 0.0195(3) Uani 1 1 d . . . . .
C4 C 0.6505(2) 0.26824(18) 0.79574(16) 0.0178(4) Uani 1 1 d . . . . .
C5 C 0.5063(2) 0.20727(19) 0.71596(16) 0.0192(4) Uani 1 1 d . . . . .
N6 N 0.42260(19) 0.25811(16) 0.65756(14) 0.0201(4) Uani 1 1 d . . . . .
C7 C 0.2825(2) 0.1839(2) 0.58678(17) 0.0225(4) Uani 1 1 d . . . . .
O7 O 0.21554(17) 0.07334(15) 0.58645(14) 0.0327(4) Uani 1 1 d . . . . .
C8 C 0.2104(3) 0.2481(2) 0.50410(17) 0.0243(5) Uani 1 1 d . . . . .
C9 C 0.2865(3) 0.3655(2) 0.48922(19) 0.0297(5) Uani 1 1 d . . . . .
H9 H 0.3870 0.4074 0.5328 0.036 Uiso 1 1 calc R U . . .
C10 C 0.2150(4) 0.4207(3) 0.4107(2) 0.0421(7) Uani 1 1 d . . . . .
H10 H 0.2666 0.5008 0.4007 0.051 Uiso 1 1 calc R U . . .
C11 C 0.0686(4) 0.3592(3) 0.3470(2) 0.0470(8) Uani 1 1 d . . . . .
H11 H 0.0196 0.3978 0.2940 0.056 Uiso 1 1 calc R U . . .
C12 C -0.0069(3) 0.2418(3) 0.3601(2) 0.0420(7) Uani 1 1 d . . . . .
H12 H -0.1071 0.1992 0.3149 0.050 Uiso 1 1 calc R U . . .
C13 C 0.0631(3) 0.1863(2) 0.43854(18) 0.0298(5) Uani 1 1 d . . . . .
H13 H 0.0109 0.1061 0.4479 0.036 Uiso 1 1 calc R U . . .
C14 C 0.8275(2) 0.18064(19) 0.89872(17) 0.0198(4) Uani 1 1 d . . . . .
C15 C 0.8871(2) 0.2341(2) 1.00910(18) 0.0250(4) Uani 1 1 d . . . . .
H15 H 0.8391 0.2681 1.0349 0.030 Uiso 1 1 calc R U . . .
C16 C 1.0179(3) 0.2375(2) 1.08189(19) 0.0289(5) Uani 1 1 d . . . . .
H16 H 1.0607 0.2745 1.1581 0.035 Uiso 1 1 calc R U . . .
C17 C 1.0853(2) 0.1869(2) 1.04280(19) 0.0280(5) Uani 1 1 d . . . . .
H17 H 1.1740 0.1881 1.0931 0.034 Uiso 1 1 calc R U . . .
C18 C 1.0265(2) 0.1344(2) 0.93173(19) 0.0264(5) Uani 1 1 d . . . . .
H18 H 1.0751 0.1006 0.9065 0.032 Uiso 1 1 calc R U . . .
C19 C 0.8960(2) 0.13147(19) 0.85740(18) 0.0215(4) Uani 1 1 d . . . . .
O20 O 0.83042(17) 0.08623(15) 0.74676(12) 0.0273(3) Uani 1 1 d . . . . .
C20 C 0.9018(3) 0.0389(3) 0.7031(2) 0.0371(6) Uani 1 1 d . . . . .
H20A H 0.9958 0.1053 0.7206 0.056 Uiso 1 1 calc R U . . .
H20B H 0.8449 0.0108 0.6226 0.056 Uiso 1 1 calc R U . . .
H20C H 0.9134 -0.0320 0.7361 0.056 Uiso 1 1 calc R U . . .
P1 P 0.46619(6) 0.61953(5) 0.80565(4) 0.01714(10) Uani 1 1 d . . . . .
C21 C 0.2855(2) 0.52799(18) 0.78623(17) 0.0188(4) Uani 1 1 d . . . . .
C22 C 0.2444(2) 0.5315(2) 0.86932(17) 0.0204(4) Uani 1 1 d . . . . .
H22 H 0.3117 0.5845 0.9399 0.024 Uiso 1 1 calc R U . . .
C23 C 0.1049(2) 0.4572(2) 0.84897(18) 0.0241(4) Uani 1 1 d . . . . .
H23 H 0.0775 0.4589 0.9060 0.029 Uiso 1 1 calc R U . . .
C24 C 0.0061(2) 0.3812(2) 0.74608(19) 0.0268(5) Uani 1 1 d . . . . .
H24 H -0.0894 0.3313 0.7322 0.032 Uiso 1 1 calc R U . . .
C25 C 0.0462(3) 0.3776(2) 0.6631(2) 0.0309(5) Uani 1 1 d . . . . .
H25 H -0.0218 0.3254 0.5923 0.037 Uiso 1 1 calc R U . . .
C26 C 0.1855(3) 0.4502(2) 0.68330(19) 0.0277(5) Uani 1 1 d . . . . .
H26 H 0.2129 0.4468 0.6265 0.033 Uiso 1 1 calc R U . . .
C27 C 0.4418(2) 0.70648(19) 0.69561(16) 0.0184(4) Uani 1 1 d . . . . .
C28 C 0.5315(3) 0.7331(2) 0.64597(19) 0.0279(5) Uani 1 1 d . . . . .
H28 H 0.6060 0.7061 0.6700 0.033 Uiso 1 1 calc R U . . .
C29 C 0.5117(3) 0.7993(3) 0.5609(2) 0.0379(6) Uani 1 1 d . . . . .
H29 H 0.5738 0.8184 0.5276 0.045 Uiso 1 1 calc R U . . .
C30 C 0.4025(3) 0.8375(2) 0.52449(19) 0.0310(5) Uani 1 1 d . . . . .
H30 H 0.3882 0.8807 0.4650 0.037 Uiso 1 1 calc R U . . .
C31 C 0.3144(2) 0.8129(2) 0.57454(18) 0.0259(5) Uani 1 1 d . . . . .
H31 H 0.2411 0.8413 0.5512 0.031 Uiso 1 1 calc R U . . .
C32 C 0.3335(2) 0.7467(2) 0.65905(18) 0.0231(4) Uani 1 1 d . . . . .
H32 H 0.2716 0.7286 0.6925 0.028 Uiso 1 1 calc R U . . .
C33 C 0.5541(2) 0.73126(19) 0.93548(17) 0.0187(4) Uani 1 1 d . . . . .
C34 C 0.6103(2) 0.6912(2) 1.03326(17) 0.0219(4) Uani 1 1 d . . . . .
H34 H 0.6050 0.6087 1.0300 0.026 Uiso 1 1 calc R U . . .
C35 C 0.6738(2) 0.7699(2) 1.13519(18) 0.0251(5) Uani 1 1 d . . . . .
H35 H 0.7098 0.7407 1.2013 0.030 Uiso 1 1 calc R U . . .
C36 C 0.6848(3) 0.8911(2) 1.14053(19) 0.0283(5) Uani 1 1 d . . . . .
H36 H 0.7284 0.9456 1.2102 0.034 Uiso 1 1 calc R U . . .
C37 C 0.6318(3) 0.9325(2) 1.0437(2) 0.0340(6) Uani 1 1 d . . . . .
H37 H 0.6407 1.0162 1.0473 0.041 Uiso 1 1 calc R U . . .
C38 C 0.5656(3) 0.8532(2) 0.94101(19) 0.0282(5) Uani 1 1 d . . . . .
H38 H 0.5285 0.8822 0.8750 0.034 Uiso 1 1 calc R U . . .

loop_
_atom_site_aniso_label
_atom_site_aniso_U_11
_atom_site_aniso_U_22
_atom_site_aniso_U_33
_atom_site_aniso_U_23
_atom_site_aniso_U_13
_atom_site_aniso_U_12
Au1 0.02044(4) 0.01726(4) 0.02239(4) 0.00504(3) 0.01188(3) 0.01109(3)
S1 0.0179(2) 0.0147(2) 0.0286(3) 0.00194(19) 0.0102(2) 0.0078(2)
O1 0.0223(8) 0.0169(7) 0.0293(8) 0.0015(6) 0.0061(7) 0.0092(6)
N2 0.0207(9) 0.0167(9) 0.0328(10) 0.0023(8) 0.0047(8) 0.0087(8)
N3 0.0207(9) 0.0152(8) 0.0220(8) 0.0028(7) 0.0094(7) 0.0075(7)
C4 0.0219(10) 0.0156(9) 0.0199(9) 0.0035(8) 0.0122(8) 0.0088(8)
C5 0.0251(11) 0.0157(10) 0.0200(10) 0.0028(8) 0.0131(9) 0.0088(8)
N6 0.0232(9) 0.0205(9) 0.0191(8) 0.0036(7) 0.0097(7) 0.0118(8)
C7 0.0270(11) 0.0257(11) 0.0175(10) 0.0032(8) 0.0102(9) 0.0138(10)
O7 0.0242(8) 0.0272(9) 0.0324(9) 0.0078(7) 0.0036(7) 0.0072(7)
C8 0.0340(12) 0.0301(12) 0.0179(10) 0.0041(9) 0.0128(9) 0.0215(10)
C9 0.0456(15) 0.0317(13) 0.0248(11) 0.0094(10) 0.0205(11) 0.0239(12)
C10 0.076(2) 0.0427(16) 0.0315(13) 0.0178(12) 0.0317(15) 0.0408(16)
C11 0.075(2) 0.064(2) 0.0278(13) 0.0158(13) 0.0188(14) 0.0590(19)
C12 0.0445(16) 0.0608(19) 0.0323(13) 0.0034(12) 0.0102(12) 0.0421(15)
C13 0.0337(13) 0.0404(14) 0.0237(11) 0.0035(10) 0.0118(10) 0.0253(11)
C14 0.0205(10) 0.0162(10) 0.0233(10) 0.0062(8) 0.0093(8) 0.0093(8)
C15 0.0268(11) 0.0240(11) 0.0255(11) 0.0029(9) 0.0127(9) 0.0112(9)
C16 0.0287(12) 0.0293(12) 0.0231(11) 0.0042(9) 0.0089(10) 0.0099(10)
C17 0.0214(11) 0.0284(12) 0.0291(11) 0.0085(9) 0.0079(9) 0.0093(10)
C18 0.0250(11) 0.0232(11) 0.0358(12) 0.0077(9) 0.0161(10) 0.0125(9)
C19 0.0226(11) 0.0149(10) 0.0260(11) 0.0040(8) 0.0116(9) 0.0064(8)
O20 0.0295(9) 0.0294(9) 0.0235(8) -0.0009(6) 0.0113(7) 0.0141(7)
C20 0.0414(15) 0.0421(15) 0.0338(13) -0.0019(11) 0.0192(12) 0.0217(13)
P1 0.0194(3) 0.0168(2) 0.0202(2) 0.0057(2) 0.0113(2) 0.0100(2)
C21 0.0199(10) 0.0153(9) 0.0259(10) 0.0064(8) 0.0129(9) 0.0093(8)
C22 0.0213(10) 0.0224(11) 0.0224(10) 0.0077(8) 0.0117(9) 0.0122(9)
C23 0.0258(11) 0.0268(11) 0.0272(11) 0.0113(9) 0.0167(9) 0.0131(10)
C24 0.0241(11) 0.0205(11) 0.0366(12) 0.0076(9) 0.0169(10) 0.0069(9)
C25 0.0274(12) 0.0239(12) 0.0323(12) -0.0060(9) 0.0138(10) 0.0022(10)
C26 0.0310(12) 0.0244(11) 0.0291(11) -0.0015(9) 0.0195(10) 0.0066(10)
C27 0.0209(10) 0.0169(10) 0.0180(9) 0.0034(8) 0.0101(8) 0.0071(8)
C28 0.0317(12) 0.0358(13) 0.0286(11) 0.0116(10) 0.0192(10) 0.0203(11)
C29 0.0511(16) 0.0484(16) 0.0352(13) 0.0205(12) 0.0324(13) 0.0271(14)
C30 0.0422(14) 0.0279(12) 0.0211(11) 0.0090(9) 0.0129(10) 0.0146(11)
C31 0.0230(11) 0.0203(11) 0.0270(11) 0.0045(9) 0.0055(9) 0.0084(9)
C32 0.0219(11) 0.0205(11) 0.0282(11) 0.0074(9) 0.0124(9) 0.0093(9)
C33 0.0189(10) 0.0191(10) 0.0217(10) 0.0051(8) 0.0112(8) 0.0096(8)
C34 0.0225(11) 0.0211(10) 0.0247(10) 0.0070(8) 0.0115(9) 0.0109(9)
C35 0.0252(11) 0.0318(12) 0.0212(10) 0.0090(9) 0.0115(9) 0.0137(10)
C36 0.0283(12) 0.0294(12) 0.0255(11) 0.0003(9) 0.0134(10) 0.0097(10)
C37 0.0476(15) 0.0229(12) 0.0339(13) 0.0028(10) 0.0174(12) 0.0187(11)
C38 0.0399(14) 0.0224(11) 0.0256(11) 0.0073(9) 0.0141(10) 0.0173(10)

_geom_special_details            
;
 All esds (except the esd in the dihedral angle between two l.s. planes)
 are estimated using the full covariance matrix.  The cell esds are taken
 into account individually in the estimation of esds in distances, angles
 and torsion angles; correlations between esds in cell parameters are only
 used when they are defined by crystal symmetry.  An approximate (isotropic)
 treatment of cell esds is used for estimating esds involving l.s. planes.
;

loop_
_geom_bond_atom_site_label_1
_geom_bond_atom_site_label_2
_geom_bond_distance
_geom_bond_site_symmetry_2
_geom_bond_publ_flag
Au1 P1 2.2591(5) . ?
Au1 S1 2.3276(5) . ?
Au1 N6 2.9897(17) . ?
S1 C4 1.723(2) . ?
O1 C5 1.369(2) . ?
O1 N2 1.381(2) . ?
N2 N3 1.324(2) . ?
N3 C4 1.356(3) . ?
N3 C14 1.442(3) . ?
C4 C5 1.409(3) . ?
C5 N6 1.309(3) . ?
N6 C7 1.368(3) . ?
C7 O7 1.233(3) . ?
C7 C8 1.495(3) . ?
C8 C13 1.394(3) . ?
C8 C9 1.396(3) . ?
C9 C10 1.386(3) . ?
C9 H9 0.9500 . ?
C10 C11 1.384(4) . ?
C10 H10 0.9500 . ?
C11 C12 1.384(4) . ?
C11 H11 0.9500 . ?
C12 C13 1.380(3) . ?
C12 H12 0.9500 . ?
C13 H13 0.9500 . ?
C14 C15 1.380(3) . ?
C14 C19 1.398(3) . ?
C15 C16 1.387(3) . ?
C15 H15 0.9500 . ?
C16 C17 1.378(3) . ?
C16 H16 0.9500 . ?
C17 C18 1.386(3) . ?
C17 H17 0.9500 . ?
C18 C19 1.392(3) . ?
C18 H18 0.9500 . ?
C19 O20 1.356(3) . ?
O20 C20 1.434(3) . ?
C20 H20A 0.9800 . ?
C20 H20B 0.9800 . ?
C20 H20C 0.9800 . ?
P1 C27 1.810(2) . ?
P1 C33 1.817(2) . ?
P1 C21 1.821(2) . ?
C21 C26 1.390(3) . ?
C21 C22 1.395(3) . ?
C22 C23 1.391(3) . ?
C22 H22 0.9500 . ?
C23 C24 1.381(3) . ?
C23 H23 0.9500 . ?
C24 C25 1.387(3) . ?
C24 H24 0.9500 . ?
C25 C26 1.386(3) . ?
C25 H25 0.9500 . ?
C26 H26 0.9500 . ?
C27 C28 1.390(3) . ?
C27 C32 1.390(3) . ?
C28 C29 1.392(3) . ?
C28 H28 0.9500 . ?
C29 C30 1.382(4) . ?
C29 H29 0.9500 . ?
C30 C31 1.380(3) . ?
C30 H30 0.9500 . ?
C31 C32 1.386(3) . ?
C31 H31 0.9500 . ?
C32 H32 0.9500 . ?
C33 C38 1.389(3) . ?
C33 C34 1.391(3) . ?
C34 C35 1.384(3) . ?
C34 H34 0.9500 . ?
C35 C36 1.383(3) . ?
C35 H35 0.9500 . ?
C36 C37 1.383(3) . ?
C36 H36 0.9500 . ?
C37 C38 1.391(3) . ?
C37 H37 0.9500 . ?
C38 H38 0.9500 . ?

loop_
_geom_angle_atom_site_label_1
_geom_angle_atom_site_label_2
_geom_angle_atom_site_label_3
_geom_angle
_geom_angle_site_symmetry_1
_geom_angle_site_symmetry_3
_geom_angle_publ_flag
P1 Au1 S1 168.824(19) . . ?
P1 Au1 N6 114.79(4) . . ?
S1 Au1 N6 76.37(4) . . ?
C4 S1 Au1 101.65(7) . . ?
C5 O1 N2 111.04(16) . . ?
N3 N2 O1 103.41(15) . . ?
N2 N3 C4 115.11(17) . . ?
N2 N3 C14 116.32(16) . . ?
C4 N3 C14 128.55(17) . . ?
N3 C4 C5 104.07(17) . . ?
N3 C4 S1 126.27(16) . . ?
C5 C4 S1 129.64(16) . . ?
N6 C5 O1 125.52(19) . . ?
N6 C5 C4 128.02(19) . . ?
O1 C5 C4 106.33(17) . . ?
C5 N6 C7 120.01(18) . . ?
C5 N6 Au1 95.46(13) . . ?
C7 N6 Au1 137.43(13) . . ?
O7 C7 N6 125.9(2) . . ?
O7 C7 C8 120.0(2) . . ?
N6 C7 C8 114.11(19) . . ?
C13 C8 C9 119.6(2) . . ?
C13 C8 C7 118.4(2) . . ?
C9 C8 C7 122.0(2) . . ?
C10 C9 C8 119.9(3) . . ?
C10 C9 H9 120.1 . . ?
C8 C9 H9 120.1 . . ?
C11 C10 C9 120.0(3) . . ?
C11 C10 H10 120.0 . . ?
C9 C10 H10 120.0 . . ?
C12 C11 C10 120.3(2) . . ?
C12 C11 H11 119.9 . . ?
C10 C11 H11 119.9 . . ?
C13 C12 C11 120.2(3) . . ?
C13 C12 H12 119.9 . . ?
C11 C12 H12 119.9 . . ?
C12 C13 C8 120.0(3) . . ?
C12 C13 H13 120.0 . . ?
C8 C13 H13 120.0 . . ?
C15 C14 C19 122.0(2) . . ?
C15 C14 N3 119.46(18) . . ?
C19 C14 N3 118.56(18) . . ?
C14 C15 C16 119.2(2) . . ?
C14 C15 H15 120.4 . . ?
C16 C15 H15 120.4 . . ?
C17 C16 C15 119.5(2) . . ?
C17 C16 H16 120.3 . . ?
C15 C16 H16 120.3 . . ?
C16 C17 C18 121.5(2) . . ?
C16 C17 H17 119.2 . . ?
C18 C17 H17 119.2 . . ?
C17 C18 C19 119.7(2) . . ?
C17 C18 H18 120.2 . . ?
C19 C18 H18 120.2 . . ?
O20 C19 C18 124.97(19) . . ?
O20 C19 C14 116.92(19) . . ?
C18 C19 C14 118.1(2) . . ?
C19 O20 C20 117.38(18) . . ?
O20 C20 H20A 109.5 . . ?
O20 C20 H20B 109.5 . . ?
H20A C20 H20B 109.5 . . ?
O20 C20 H20C 109.5 . . ?
H20A C20 H20C 109.5 . . ?
H20B C20 H20C 109.5 . . ?
C27 P1 C33 107.45(9) . . ?
C27 P1 C21 103.74(10) . . ?
C33 P1 C21 104.93(9) . . ?
C27 P1 Au1 114.50(7) . . ?
C33 P1 Au1 110.02(7) . . ?
C21 P1 Au1 115.44(7) . . ?
C26 C21 C22 119.2(2) . . ?
C26 C21 P1 117.48(16) . . ?
C22 C21 P1 123.27(16) . . ?
C23 C22 C21 120.1(2) . . ?
C23 C22 H22 120.0 . . ?
C21 C22 H22 120.0 . . ?
C24 C23 C22 120.2(2) . . ?
C24 C23 H23 119.9 . . ?
C22 C23 H23 119.9 . . ?
C23 C24 C25 120.0(2) . . ?
C23 C24 H24 120.0 . . ?
C25 C24 H24 120.0 . . ?
C26 C25 C24 120.0(2) . . ?
C26 C25 H25 120.0 . . ?
C24 C25 H25 120.0 . . ?
C25 C26 C21 120.5(2) . . ?
C25 C26 H26 119.8 . . ?
C21 C26 H26 119.8 . . ?
C28 C27 C32 119.14(19) . . ?
C28 C27 P1 119.93(16) . . ?
C32 C27 P1 120.93(15) . . ?
C27 C28 C29 119.7(2) . . ?
C27 C28 H28 120.1 . . ?
C29 C28 H28 120.1 . . ?
C30 C29 C28 120.6(2) . . ?
C30 C29 H29 119.7 . . ?
C28 C29 H29 119.7 . . ?
C31 C30 C29 120.0(2) . . ?
C31 C30 H30 120.0 . . ?
C29 C30 H30 120.0 . . ?
C30 C31 C32 119.7(2) . . ?
C30 C31 H31 120.2 . . ?
C32 C31 H31 120.2 . . ?
C31 C32 C27 120.9(2) . . ?
C31 C32 H32 119.5 . . ?
C27 C32 H32 119.5 . . ?
C38 C33 C34 119.1(2) . . ?
C38 C33 P1 122.99(16) . . ?
C34 C33 P1 117.92(16) . . ?
C35 C34 C33 121.0(2) . . ?
C35 C34 H34 119.5 . . ?
C33 C34 H34 119.5 . . ?
C36 C35 C34 119.8(2) . . ?
C36 C35 H35 120.1 . . ?
C34 C35 H35 120.1 . . ?
C35 C36 C37 119.6(2) . . ?
C35 C36 H36 120.2 . . ?
C37 C36 H36 120.2 . . ?
C36 C37 C38 120.9(2) . . ?
C36 C37 H37 119.6 . . ?
C38 C37 H37 119.6 . . ?
C33 C38 C37 119.7(2) . . ?
C33 C38 H38 120.2 . . ?
C37 C38 H38 120.2 . . ?

loop_
_geom_torsion_atom_site_label_1
_geom_torsion_atom_site_label_2
_geom_torsion_atom_site_label_3
_geom_torsion_atom_site_label_4
_geom_torsion
_geom_torsion_site_symmetry_1
_geom_torsion_site_symmetry_2
_geom_torsion_site_symmetry_3
_geom_torsion_site_symmetry_4
_geom_torsion_publ_flag
P1 Au1 S1 C4 156.51(11) . . . . ?
N6 Au1 S1 C4 -20.16(8) . . . . ?
C5 O1 N2 N3 0.6(2) . . . . ?
O1 N2 N3 C4 0.4(2) . . . . ?
O1 N2 N3 C14 -178.52(16) . . . . ?
N2 N3 C4 C5 -1.2(2) . . . . ?
C14 N3 C4 C5 177.58(18) . . . . ?
N2 N3 C4 S1 -179.50(15) . . . . ?
C14 N3 C4 S1 -0.8(3) . . . . ?
Au1 S1 C4 N3 -158.61(16) . . . . ?
Au1 S1 C4 C5 23.47(19) . . . . ?
N2 O1 C5 N6 174.85(19) . . . . ?
N2 O1 C5 C4 -1.3(2) . . . . ?
N3 C4 C5 N6 -174.61(19) . . . . ?
S1 C4 C5 N6 3.7(3) . . . . ?
N3 C4 C5 O1 1.4(2) . . . . ?
S1 C4 C5 O1 179.69(15) . . . . ?
O1 C5 N6 C7 7.6(3) . . . . ?
C4 C5 N6 C7 -177.10(19) . . . . ?
O1 C5 N6 Au1 163.01(17) . . . . ?
C4 C5 N6 Au1 -21.7(2) . . . . ?
P1 Au1 N6 C5 -154.40(11) . . . . ?
S1 Au1 N6 C5 24.89(11) . . . . ?
P1 Au1 N6 C7 -6.6(2) . . . . ?
S1 Au1 N6 C7 172.7(2) . . . . ?
C5 N6 C7 O7 15.5(3) . . . . ?
Au1 N6 C7 O7 -126.7(2) . . . . ?
C5 N6 C7 C8 -164.16(18) . . . . ?
Au1 N6 C7 C8 53.6(3) . . . . ?
O7 C7 C8 C13 9.0(3) . . . . ?
N6 C7 C8 C13 -171.27(18) . . . . ?
O7 C7 C8 C9 -169.4(2) . . . . ?
N6 C7 C8 C9 10.4(3) . . . . ?
C13 C8 C9 C10 1.0(3) . . . . ?
C7 C8 C9 C10 179.4(2) . . . . ?
C8 C9 C10 C11 -0.3(4) . . . . ?
C9 C10 C11 C12 -1.0(4) . . . . ?
C10 C11 C12 C13 1.4(4) . . . . ?
C11 C12 C13 C8 -0.7(4) . . . . ?
C9 C8 C13 C12 -0.5(3) . . . . ?
C7 C8 C13 C12 -179.0(2) . . . . ?
N2 N3 C14 C15 -119.0(2) . . . . ?
C4 N3 C14 C15 62.3(3) . . . . ?
N2 N3 C14 C19 60.1(3) . . . . ?
C4 N3 C14 C19 -118.6(2) . . . . ?
C19 C14 C15 C16 -1.0(3) . . . . ?
N3 C14 C15 C16 178.1(2) . . . . ?
C14 C15 C16 C17 -0.4(3) . . . . ?
C15 C16 C17 C18 1.2(4) . . . . ?
C16 C17 C18 C19 -0.5(3) . . . . ?
C17 C18 C19 O20 177.9(2) . . . . ?
C17 C18 C19 C14 -1.0(3) . . . . ?
C15 C14 C19 O20 -177.20(19) . . . . ?
N3 C14 C19 O20 3.7(3) . . . . ?
C15 C14 C19 C18 1.7(3) . . . . ?
N3 C14 C19 C18 -177.43(18) . . . . ?
C18 C19 O20 C20 -0.6(3) . . . . ?
C14 C19 O20 C20 178.3(2) . . . . ?
S1 Au1 P1 C27 100.74(12) . . . . ?
N6 Au1 P1 C27 -82.83(8) . . . . ?
S1 Au1 P1 C33 -20.38(13) . . . . ?
N6 Au1 P1 C33 156.04(8) . . . . ?
S1 Au1 P1 C21 -138.87(11) . . . . ?
N6 Au1 P1 C21 37.55(8) . . . . ?
C27 P1 C21 C26 55.78(18) . . . . ?
C33 P1 C21 C26 168.40(17) . . . . ?
Au1 P1 C21 C26 -70.32(18) . . . . ?
C27 P1 C21 C22 -125.00(17) . . . . ?
C33 P1 C21 C22 -12.4(2) . . . . ?
Au1 P1 C21 C22 108.90(16) . . . . ?
C26 C21 C22 C23 0.3(3) . . . . ?
P1 C21 C22 C23 -178.92(16) . . . . ?
C21 C22 C23 C24 -0.9(3) . . . . ?
C22 C23 C24 C25 0.7(3) . . . . ?
C23 C24 C25 C26 0.1(4) . . . . ?
C24 C25 C26 C21 -0.7(4) . . . . ?
C22 C21 C26 C25 0.5(3) . . . . ?
P1 C21 C26 C25 179.76(19) . . . . ?
C33 P1 C27 C28 102.97(19) . . . . ?
C21 P1 C27 C28 -146.25(18) . . . . ?
Au1 P1 C27 C28 -19.6(2) . . . . ?
C33 P1 C27 C32 -77.49(19) . . . . ?
C21 P1 C27 C32 33.3(2) . . . . ?
Au1 P1 C27 C32 159.98(15) . . . . ?
C32 C27 C28 C29 0.0(3) . . . . ?
P1 C27 C28 C29 179.60(19) . . . . ?
C27 C28 C29 C30 -0.8(4) . . . . ?
C28 C29 C30 C31 1.7(4) . . . . ?
C29 C30 C31 C32 -1.9(4) . . . . ?
C30 C31 C32 C27 1.1(3) . . . . ?
C28 C27 C32 C31 -0.2(3) . . . . ?
P1 C27 C32 C31 -179.78(17) . . . . ?
C27 P1 C33 C38 13.7(2) . . . . ?
C21 P1 C33 C38 -96.3(2) . . . . ?
Au1 P1 C33 C38 138.97(18) . . . . ?
C27 P1 C33 C34 -167.17(16) . . . . ?
C21 P1 C33 C34 82.87(18) . . . . ?
Au1 P1 C33 C34 -41.91(18) . . . . ?
C38 C33 C34 C35 1.6(3) . . . . ?
P1 C33 C34 C35 -177.52(16) . . . . ?
C33 C34 C35 C36 -1.4(3) . . . . ?
C34 C35 C36 C37 0.1(3) . . . . ?
C35 C36 C37 C38 1.0(4) . . . . ?
C34 C33 C38 C37 -0.5(3) . . . . ?
P1 C33 C38 C37 178.60(19) . . . . ?
C36 C37 C38 C33 -0.8(4) . . . . ?

loop_
_geom_hbond_atom_site_label_D
_geom_hbond_atom_site_label_H
_geom_hbond_atom_site_label_A
_geom_hbond_distance_DH
_geom_hbond_distance_HA
_geom_hbond_distance_DA
_geom_hbond_angle_DHA
_geom_hbond_site_symmetry_A
C38 H38 N2 0.95 2.56 3.374(3) 144.1 1_565

_refine_diff_density_max         0.748
_refine_diff_density_min         -0.466
_refine_diff_density_rms         0.071

_shelx_res_file                  
;

    schm138.res created by SHELXL-2014/7


TITL schm138 in P-1
CELL  0.71073  11.3805  11.7754  13.5775   90.886  114.586  112.289
ZERR    2.000   0.0005   0.0005   0.0005    0.001    0.001    0.001
LATT  1
SFAC C H N O P S AU
UNIT 68 54 6 6 2 2 2

TEMP -150.120
rem yellow plates
rem sadabs transmission 0.7314  0.8621
SIZE 0.02 0.05 0.10

L.S. 12
BOND
BOND $H
ACTA
CONF 3.1

FMAP 2
PLAN 20

HTAB

BIND AU1 N6

EQIV $1 x, y+1, z
HTAB C38 N2_$1

WGHT    0.013200    0.922100
FVAR       0.43134
AU1   7    0.592285    0.508367    0.812158    11.00000    0.02044    0.01726 =
         0.02239    0.00504    0.01188    0.01109
S1    6    0.758890    0.426185    0.846636    11.00000    0.01794    0.01474 =
         0.02863    0.00194    0.01021    0.00780
O1    4    0.471161    0.081370    0.704979    11.00000    0.02229    0.01689 =
         0.02932    0.00155    0.00608    0.00919
N2    3    0.587031    0.059240    0.772250    11.00000    0.02071    0.01670 =
         0.03275    0.00227    0.00475    0.00867
N3    3    0.689454    0.173285    0.823283    11.00000    0.02067    0.01523 =
         0.02204    0.00276    0.00941    0.00748
C4    1    0.650476    0.268244    0.795738    11.00000    0.02189    0.01563 =
         0.01987    0.00353    0.01218    0.00879
C5    1    0.506310    0.207268    0.715961    11.00000    0.02514    0.01573 =
         0.01999    0.00278    0.01313    0.00878
N6    3    0.422600    0.258108    0.657558    11.00000    0.02318    0.02052 =
         0.01914    0.00357    0.00966    0.01179
C7    1    0.282476    0.183905    0.586784    11.00000    0.02700    0.02573 =
         0.01754    0.00317    0.01019    0.01379
O7    4    0.215540    0.073345    0.586449    11.00000    0.02424    0.02720 =
         0.03237    0.00776    0.00361    0.00725
C8    1    0.210357    0.248064    0.504103    11.00000    0.03404    0.03013 =
         0.01792    0.00409    0.01284    0.02150
C9    1    0.286479    0.365473    0.489219    11.00000    0.04556    0.03168 =
         0.02479    0.00937    0.02048    0.02391
AFIX  43
H9    2    0.387041    0.407432    0.532786    11.00000   -1.20000
AFIX   0
C10   1    0.215036    0.420707    0.410743    11.00000    0.07647    0.04274 =
         0.03147    0.01777    0.03173    0.04077
AFIX  43
H10   2    0.266583    0.500766    0.400700    11.00000   -1.20000
AFIX   0
C11   1    0.068558    0.359210    0.346991    11.00000    0.07456    0.06386 =
         0.02779    0.01582    0.01877    0.05901
AFIX  43
H11   2    0.019621    0.397806    0.294042    11.00000   -1.20000
AFIX   0
C12   1   -0.006872    0.241764    0.360068    11.00000    0.04446    0.06085 =
         0.03230    0.00336    0.01019    0.04208
AFIX  43
H12   2   -0.107062    0.199177    0.314913    11.00000   -1.20000
AFIX   0
C13   1    0.063083    0.186341    0.438545    11.00000    0.03370    0.04038 =
         0.02366    0.00348    0.01183    0.02534
AFIX  43
H13   2    0.010873    0.106106    0.447900    11.00000   -1.20000
AFIX   0
C14   1    0.827458    0.180638    0.898717    11.00000    0.02052    0.01624 =
         0.02329    0.00618    0.00929    0.00926
C15   1    0.887109    0.234058    1.009104    11.00000    0.02677    0.02396 =
         0.02549    0.00292    0.01272    0.01120
AFIX  43
H15   2    0.839139    0.268071    1.034948    11.00000   -1.20000
AFIX   0
C16   1    1.017904    0.237522    1.081889    11.00000    0.02867    0.02926 =
         0.02311    0.00420    0.00892    0.00989
AFIX  43
H16   2    1.060728    0.274456    1.158076    11.00000   -1.20000
AFIX   0
C17   1    1.085269    0.186942    1.042796    11.00000    0.02138    0.02836 =
         0.02908    0.00852    0.00786    0.00930
AFIX  43
H17   2    1.174027    0.188088    1.093130    11.00000   -1.20000
AFIX   0
C18   1    1.026528    0.134426    0.931731    11.00000    0.02503    0.02319 =
         0.03584    0.00773    0.01613    0.01250
AFIX  43
H18   2    1.075106    0.100616    0.906458    11.00000   -1.20000
AFIX   0
C19   1    0.895989    0.131474    0.857401    11.00000    0.02256    0.01490 =
         0.02599    0.00401    0.01157    0.00645
O20   4    0.830422    0.086225    0.746761    11.00000    0.02946    0.02936 =
         0.02349   -0.00091    0.01128    0.01409
C20   1    0.901786    0.038857    0.703064    11.00000    0.04142    0.04205 =
         0.03382   -0.00189    0.01923    0.02166
AFIX 137
H20A  2    0.995769    0.105322    0.720625    11.00000   -1.50000
H20B  2    0.844912    0.010838    0.622573    11.00000   -1.50000
H20C  2    0.913438   -0.031954    0.736135    11.00000   -1.50000
AFIX   0
P1    5    0.466186    0.619527    0.805646    11.00000    0.01935    0.01685 =
         0.02024    0.00569    0.01127    0.01004
C21   1    0.285524    0.527988    0.786225    11.00000    0.01988    0.01527 =
         0.02590    0.00640    0.01288    0.00931
C22   1    0.244389    0.531455    0.869324    11.00000    0.02129    0.02244 =
         0.02239    0.00774    0.01167    0.01223
AFIX  43
H22   2    0.311690    0.584532    0.939863    11.00000   -1.20000
AFIX   0
C23   1    0.104886    0.457242    0.848970    11.00000    0.02583    0.02676 =
         0.02715    0.01135    0.01675    0.01309
AFIX  43
H23   2    0.077490    0.458871    0.906015    11.00000   -1.20000
AFIX   0
C24   1    0.006081    0.381197    0.746081    11.00000    0.02413    0.02049 =
         0.03663    0.00759    0.01695    0.00689
AFIX  43
H24   2   -0.089363    0.331346    0.732199    11.00000   -1.20000
AFIX   0
C25   1    0.046238    0.377637    0.663064    11.00000    0.02743    0.02390 =
         0.03232   -0.00597    0.01377    0.00220
AFIX  43
H25   2   -0.021755    0.325426    0.592276    11.00000   -1.20000
AFIX   0
C26   1    0.185534    0.450217    0.683304    11.00000    0.03095    0.02437 =
         0.02909   -0.00151    0.01954    0.00663
AFIX  43
H26   2    0.212866    0.446795    0.626455    11.00000   -1.20000
AFIX   0
C27   1    0.441777    0.706480    0.695609    11.00000    0.02093    0.01687 =
         0.01795    0.00342    0.01015    0.00714
C28   1    0.531473    0.733054    0.645974    11.00000    0.03173    0.03584 =
         0.02857    0.01159    0.01916    0.02031
AFIX  43
H28   2    0.605971    0.706143    0.669996    11.00000   -1.20000
AFIX   0
C29   1    0.511701    0.799280    0.560898    11.00000    0.05115    0.04836 =
         0.03518    0.02055    0.03244    0.02705
AFIX  43
H29   2    0.573759    0.818358    0.527582    11.00000   -1.20000
AFIX   0
C30   1    0.402538    0.837516    0.524485    11.00000    0.04223    0.02790 =
         0.02106    0.00903    0.01293    0.01460
AFIX  43
H30   2    0.388185    0.880687    0.465041    11.00000   -1.20000
AFIX   0
C31   1    0.314422    0.812937    0.574535    11.00000    0.02295    0.02029 =
         0.02699    0.00448    0.00552    0.00845
AFIX  43
H31   2    0.241090    0.841263    0.551179    11.00000   -1.20000
AFIX   0
C32   1    0.333454    0.746716    0.659054    11.00000    0.02194    0.02051 =
         0.02822    0.00741    0.01243    0.00928
AFIX  43
H32   2    0.271570    0.728565    0.692483    11.00000   -1.20000
AFIX   0
C33   1    0.554092    0.731261    0.935476    11.00000    0.01892    0.01911 =
         0.02174    0.00508    0.01116    0.00963
C34   1    0.610295    0.691218    1.033264    11.00000    0.02252    0.02106 =
         0.02467    0.00703    0.01152    0.01090
AFIX  43
H34   2    0.604983    0.608663    1.030029    11.00000   -1.20000
AFIX   0
C35   1    0.673832    0.769890    1.135193    11.00000    0.02521    0.03181 =
         0.02118    0.00905    0.01152    0.01366
AFIX  43
H35   2    0.709818    0.740688    1.201320    11.00000   -1.20000
AFIX   0
C36   1    0.684794    0.891090    1.140527    11.00000    0.02830    0.02938 =
         0.02555    0.00028    0.01343    0.00965
AFIX  43
H36   2    0.728436    0.945566    1.210243    11.00000   -1.20000
AFIX   0
C37   1    0.631793    0.932502    1.043676    11.00000    0.04760    0.02288 =
         0.03386    0.00284    0.01745    0.01874
AFIX  43
H37   2    0.640695    1.016193    1.047320    11.00000   -1.20000
AFIX   0
C38   1    0.565626    0.853174    0.941013    11.00000    0.03985    0.02237 =
         0.02562    0.00730    0.01412    0.01730
AFIX  43
H38   2    0.528516    0.882239    0.875024    11.00000   -1.20000
AFIX   0
HKLF 4

REM  schm138 in P-1
REM R1 =  0.0164 for    6512 Fo > 4sig(Fo)  and  0.0188 for all    6890 data
REM    389 parameters refined using      0 restraints

END

WGHT      0.0132      0.9221

REM Instructions for potential hydrogen bonds
HTAB C38 N2_$1

REM Highest difference peak  0.748,  deepest hole -0.466,  1-sigma level  0.071
Q1    1   0.5576  0.5596  0.7980  11.00000  0.05    0.75
Q2    1   0.6656  0.5677  0.8631  11.00000  0.05    0.65
Q3    1   0.4572  0.6656  0.7462  11.00000  0.05    0.45
Q4    1   0.4971  0.4529  0.7485  11.00000  0.05    0.42
Q5    1   0.2353  0.3952  0.4557  11.00000  0.05    0.38
Q6    1   0.7605  0.1782  0.8625  11.00000  0.05    0.37
Q7    1   0.6607  0.4360  0.8373  11.00000  0.05    0.36
Q8    1   0.6129  0.7218  0.9826  11.00000  0.05    0.35
Q9    1   0.2434  0.2235  0.5431  11.00000  0.05    0.35
Q10   1   0.5821  0.2560  0.7752  11.00000  0.05    0.34
Q11   1   0.0551  0.4236  0.7962  11.00000  0.05    0.34
Q12   1   0.5049  0.6844  0.8778  11.00000  0.05    0.33
Q13   1   0.9413  0.1020  0.8969  11.00000  0.05    0.32
Q14   1   0.5491  0.4856  0.8663  11.00000  0.05    0.32
Q15   1   0.2632  0.5262  0.8248  11.00000  0.05    0.32
Q16   1   0.3409  0.5589  0.7862  11.00000  0.05    0.31
Q17   1   0.3004  0.7459  0.6010  11.00000  0.05    0.31
Q18   1   0.2493  0.4707  0.7429  11.00000  0.05    0.30
Q19   1   0.1417  0.2219  0.4797  11.00000  0.05    0.30
Q20   1   0.6148  0.8998  0.9919  11.00000  0.05    0.29
;
_shelx_res_checksum              66278
####################################################################### 
# 
# This file contains crystal structure data downloaded from the 
# Cambridge Structural Database (CSD) hosted by the Cambridge 
# Crystallographic Data Centre (CCDC).
# 
# Full information about CCDC data access policies and citation 
# guidelines are available at http://www.ccdc.cam.ac.uk/access/V1 
# 
# Audit and citation data items may have been added by the CCDC. 
# Please retain this information to preserve the provenance of 
# this file and to allow appropriate attribution of the data. 
# 
#######################################################################

data_schm132_sq_compound_31a
_database_code_depnum_ccdc_archive 'CCDC 1889203'
_audit_update_record             
;
2019-01-07 deposited with the CCDC.
2019-02-01 downloaded from the CCDC.
;


_audit_creation_method           SHELXL-2014/7
_shelx_SHELXL_version_number     2014/7
_chemical_name_systematic        
(5-benzamide-3-(2-methoxyphenyl)-1,2,3-oxadiazol-3-ium-4-yl)triphenylborate
_chemical_name_common            ?
_chemical_melting_point          ?
_chemical_formula_moiety         'C34 H28 B N3 O3, 0.25 (C4 H10 O)'
_chemical_formula_sum            'C35 H30.50 B N3 O3.25'
_chemical_formula_weight         555.93

loop_
_atom_type_symbol
_atom_type_description
_atom_type_scat_dispersion_real
_atom_type_scat_dispersion_imag
_atom_type_scat_source
C C 0.0181 0.0091 'International Tables Vol C Tables 4.2.6.8 and 6.1.1.4'
H H 0.0000 0.0000 'International Tables Vol C Tables 4.2.6.8 and 6.1.1.4'
B B 0.0090 0.0039 'International Tables Vol C Tables 4.2.6.8 and 6.1.1.4'
N N 0.0311 0.0180 'International Tables Vol C Tables 4.2.6.8 and 6.1.1.4'
O O 0.0492 0.0322 'International Tables Vol C Tables 4.2.6.8 and 6.1.1.4'

_space_group_crystal_system      triclinic
_space_group_IT_number           2
_space_group_name_H-M_alt        'P -1'
_space_group_name_Hall           '-P 1'

_shelx_space_group_comment       
;
The symmetry employed for this shelxl refinement is uniquely defined
by the following loop, which should always be used as a source of
symmetry information in preference to the above space-group names.
They are only intended as comments.
;

loop_
_space_group_symop_operation_xyz
'x, y, z'
'-x, -y, -z'

_cell_length_a                   11.2078(4)
_cell_length_b                   16.0505(6)
_cell_length_c                   16.8226(7)
_cell_angle_alpha                74.625(2)
_cell_angle_beta                 88.792(2)
_cell_angle_gamma                85.859(2)
_cell_volume                     2910.3(2)
_cell_formula_units_Z            4
_cell_measurement_temperature    123(2)
_cell_measurement_reflns_used    9835
_cell_measurement_theta_min      2.8
_cell_measurement_theta_max      72.1

_exptl_crystal_description       plates
_exptl_crystal_colour            colourless
_exptl_crystal_density_meas      .
_exptl_crystal_density_method    .
_exptl_crystal_density_diffrn    1.269
_exptl_crystal_F_000             1170
_exptl_transmission_factor_min   .
_exptl_transmission_factor_max   .
_exptl_crystal_size_max          0.200
_exptl_crystal_size_mid          0.120
_exptl_crystal_size_min          0.060
_exptl_absorpt_coefficient_mu    0.648
_shelx_estimated_absorpt_T_min   0.881
_shelx_estimated_absorpt_T_max   0.962
_exptl_absorpt_correction_type   multi-scan
_exptl_absorpt_correction_T_min  0.8186
_exptl_absorpt_correction_T_max  0.9705
_exptl_absorpt_process_details   'SADABS (Sheldrick, 2014)'
_exptl_absorpt_special_details   ?

_exptl_special_details           
;
 dx = 40 mm, 1 deg., 10+1 runs, 1762 frames, 20/50 sec./frame
;

_diffrn_ambient_temperature      123(2)
_diffrn_radiation_wavelength     1.54178
_diffrn_radiation_type           CuK\a
_diffrn_source                   'INCOATEC microfocus sealed tube'
_diffrn_measurement_device_type  'Bruker D8 VENTURE with PhotonII CPAD detector'
_diffrn_measurement_method       'rotation in \f and \w, 1\%, shutterless'
_diffrn_detector_area_resol_mean ?
_diffrn_reflns_number            38234
_diffrn_reflns_av_unetI/netI     0.0407
_diffrn_reflns_av_R_equivalents  0.0381
_diffrn_reflns_limit_h_min       -13
_diffrn_reflns_limit_h_max       13
_diffrn_reflns_limit_k_min       -19
_diffrn_reflns_limit_k_max       15
_diffrn_reflns_limit_l_min       -20
_diffrn_reflns_limit_l_max       20
_diffrn_reflns_theta_min         2.724
_diffrn_reflns_theta_max         72.190
_diffrn_reflns_theta_full        67.679
_diffrn_measured_fraction_theta_max 0.991
_diffrn_measured_fraction_theta_full 0.996
_diffrn_reflns_Laue_measured_fraction_max 0.991
_diffrn_reflns_Laue_measured_fraction_full 0.996
_diffrn_reflns_point_group_measured_fraction_max 0.991
_diffrn_reflns_point_group_measured_fraction_full 0.996
_reflns_number_total             11373
_reflns_number_gt                9893
_reflns_threshold_expression     'I > 2\s(I)'
_reflns_Friedel_coverage         0.000
_reflns_Friedel_fraction_max     .
_reflns_Friedel_fraction_full    .

_reflns_special_details          
;
 Reflections were merged by SHELXL according to the crystal
 class for the calculation of statistics and refinement.
 
 Structure factors included contributions from the .fab file.
 
 _reflns_Friedel_fraction is defined as the number of unique
 Friedel pairs measured divided by the number that would be
 possible theoretically, ignoring centric projections and
 systematic absences.
;

_computing_data_collection       APEX3
_computing_cell_refinement       APEX3
_computing_data_reduction        SAINT
_computing_structure_solution    SHELXT
_computing_structure_refinement  'SHELXL-2014/7 (Sheldrick, 2014)'
_computing_molecular_graphics    .
_computing_publication_material  publCIF

_refine_special_details          
;Refinement with the listed atoms show in one void residual electron density
due to a heavily disordered diethylether which could not be refined with
split atoms. Therefore the option "SQUEEZE" of the program package PLATON
(Spek, A.L. (2009). Acta Cryst. D65, 148-155. Spek, A.L. (2015). Acta Cryst. C71, 9-18.) 
was used to create a hkl file taking into account the residual electron 
density in the void areas. Therefore the atoms list and unit card do not agree.,SQUEEZE
;

_refine_ls_structure_factor_coef Fsqd
_refine_ls_matrix_type           full
_refine_ls_weighting_scheme      calc
_refine_ls_weighting_details     
'w=1/[\s^2^(Fo^2^)+(0.0813P)^2^+2.2460P] where P=(Fo^2^+2Fc^2^)/3'
_atom_sites_solution_primary     dual
_atom_sites_solution_secondary   difmap
_atom_sites_solution_hydrogens   geom
_refine_ls_hydrogen_treatment    constr
_refine_ls_extinction_method     none
_refine_ls_extinction_coef       .
_refine_ls_number_reflns         11373
_refine_ls_number_parameters     741
_refine_ls_number_restraints     0
_refine_ls_R_factor_all          0.0669
_refine_ls_R_factor_gt           0.0600
_refine_ls_wR_factor_ref         0.1717
_refine_ls_wR_factor_gt          0.1661
_refine_ls_goodness_of_fit_ref   1.040
_refine_ls_restrained_S_all      1.040
_refine_ls_shift/su_max          0.000
_refine_ls_shift/su_mean         0.000

loop_
_atom_site_label
_atom_site_type_symbol
_atom_site_fract_x
_atom_site_fract_y
_atom_site_fract_z
_atom_site_U_iso_or_equiv
_atom_site_adp_type
_atom_site_occupancy
_atom_site_site_symmetry_order
_atom_site_calc_flag
_atom_site_refinement_flags_posn
_atom_site_refinement_flags_adp
_atom_site_refinement_flags_occupancy
_atom_site_disorder_assembly
_atom_site_disorder_group
O1 O 0.06786(13) 0.13953(10) 0.44072(9) 0.0367(3) Uani 1 1 d . . . . .
N2 N 0.17150(16) 0.18081(12) 0.43380(11) 0.0365(4) Uani 1 1 d . . . . .
N3 N 0.21234(15) 0.17892(11) 0.36037(11) 0.0316(4) Uani 1 1 d . . . . .
C4 C 0.14427(18) 0.14025(13) 0.31571(12) 0.0300(4) Uani 1 1 d . . . . .
C5 C 0.05251(19) 0.11555(13) 0.37093(12) 0.0321(4) Uani 1 1 d . . . . .
N6 N -0.04504(16) 0.07357(12) 0.36081(11) 0.0356(4) Uani 1 1 d . . . . .
H6 H -0.0482 0.0584 0.3144 0.043 Uiso 1 1 calc R U . . .
C7 C -0.1393(2) 0.05198(14) 0.41441(13) 0.0357(5) Uani 1 1 d . . . . .
O7 O -0.13932(17) 0.06446(13) 0.48263(10) 0.0527(5) Uani 1 1 d . . . . .
C8 C -0.23981(19) 0.01433(14) 0.38165(14) 0.0361(5) Uani 1 1 d . . . . .
C9 C -0.3315(2) -0.01620(15) 0.43554(15) 0.0412(5) Uani 1 1 d . . . . .
H9 H -0.3283 -0.0132 0.4911 0.049 Uiso 1 1 calc R U . . .
C10 C -0.4275(2) -0.05088(16) 0.40920(16) 0.0454(6) Uani 1 1 d . . . . .
H10 H -0.4893 -0.0720 0.4471 0.054 Uiso 1 1 calc R U . . .
C11 C -0.4352(2) -0.05535(17) 0.32880(17) 0.0478(6) Uani 1 1 d . . . . .
H11 H -0.5022 -0.0787 0.3111 0.057 Uiso 1 1 calc R U . . .
C12 C -0.3442(2) -0.0254(2) 0.27428(17) 0.0566(7) Uani 1 1 d . . . . .
H12 H -0.3480 -0.0288 0.2189 0.068 Uiso 1 1 calc R U . . .
C13 C -0.2473(2) 0.00960(19) 0.30031(16) 0.0506(6) Uani 1 1 d . . . . .
H13 H -0.1854 0.0305 0.2624 0.061 Uiso 1 1 calc R U . . .
C14 C 0.32306(18) 0.22031(14) 0.33582(13) 0.0332(4) Uani 1 1 d . . . . .
C15 C 0.4312(2) 0.17551(16) 0.36100(15) 0.0436(5) Uani 1 1 d . . . . .
H15 H 0.4340 0.1175 0.3945 0.052 Uiso 1 1 calc R U . . .
C16 C 0.5356(2) 0.21651(19) 0.33663(18) 0.0528(6) Uani 1 1 d . . . . .
H16 H 0.6110 0.1871 0.3539 0.063 Uiso 1 1 calc R U . . .
C17 C 0.5295(2) 0.30018(19) 0.28718(17) 0.0505(6) Uani 1 1 d . . . . .
H17 H 0.6013 0.3278 0.2699 0.061 Uiso 1 1 calc R U . . .
C18 C 0.4202(2) 0.34491(16) 0.26220(15) 0.0419(5) Uani 1 1 d . . . . .
H18 H 0.4175 0.4025 0.2279 0.050 Uiso 1 1 calc R U . . .
C19 C 0.31506(19) 0.30519(14) 0.28757(13) 0.0341(4) Uani 1 1 d . . . . .
O20 O 0.20309(14) 0.34176(10) 0.26964(10) 0.0414(4) Uani 1 1 d . . . . .
C21 C 0.1915(3) 0.42772(17) 0.21660(19) 0.0564(7) Uani 1 1 d . . . . .
H21A H 0.2341 0.4664 0.2406 0.085 Uiso 1 1 calc R U . . .
H21B H 0.1066 0.4478 0.2104 0.085 Uiso 1 1 calc R U . . .
H21C H 0.2257 0.4279 0.1625 0.085 Uiso 1 1 calc R U . . .
B22 B 0.1651(2) 0.11690(14) 0.22628(14) 0.0288(4) Uani 1 1 d . . . . .
C23 C 0.03199(18) 0.13300(13) 0.18251(12) 0.0300(4) Uani 1 1 d . . . . .
C24 C -0.01117(18) 0.07649(14) 0.14103(12) 0.0326(4) Uani 1 1 d . . . . .
H24 H 0.0357 0.0247 0.1411 0.039 Uiso 1 1 calc R U . . .
C25 C -0.1207(2) 0.09332(16) 0.09938(14) 0.0406(5) Uani 1 1 d . . . . .
H25 H -0.1467 0.0536 0.0714 0.049 Uiso 1 1 calc R U . . .
C26 C -0.1906(2) 0.16754(18) 0.09900(15) 0.0468(6) Uani 1 1 d . . . . .
H26 H -0.2643 0.1800 0.0699 0.056 Uiso 1 1 calc R U . . .
C27 C -0.1526(2) 0.22408(17) 0.14144(15) 0.0465(6) Uani 1 1 d . . . . .
H27 H -0.2015 0.2745 0.1430 0.056 Uiso 1 1 calc R U . . .
C28 C -0.0430(2) 0.20684(14) 0.18162(13) 0.0368(5) Uani 1 1 d . . . . .
H28 H -0.0179 0.2468 0.2096 0.044 Uiso 1 1 calc R U . . .
C29 C 0.21474(17) 0.01465(13) 0.24732(13) 0.0307(4) Uani 1 1 d . . . . .
C30 C 0.2572(2) -0.02112(15) 0.18338(15) 0.0388(5) Uani 1 1 d . . . . .
H30 H 0.2589 0.0154 0.1288 0.047 Uiso 1 1 calc R U . . .
C31 C 0.2968(2) -0.10774(16) 0.19699(19) 0.0490(6) Uani 1 1 d . . . . .
H31 H 0.3233 -0.1296 0.1519 0.059 Uiso 1 1 calc R U . . .
C32 C 0.2979(2) -0.16221(15) 0.2760(2) 0.0512(7) Uani 1 1 d . . . . .
H32 H 0.3253 -0.2214 0.2857 0.061 Uiso 1 1 calc R U . . .
C33 C 0.2588(2) -0.12922(15) 0.33985(17) 0.0455(6) Uani 1 1 d . . . . .
H33 H 0.2597 -0.1660 0.3944 0.055 Uiso 1 1 calc R U . . .
C34 C 0.21790(18) -0.04293(14) 0.32606(14) 0.0367(5) Uani 1 1 d . . . . .
H34 H 0.1911 -0.0222 0.3717 0.044 Uiso 1 1 calc R U . . .
C35 C 0.25913(19) 0.17932(13) 0.16729(12) 0.0322(4) Uani 1 1 d . . . . .
C36 C 0.2234(2) 0.25665(14) 0.10862(13) 0.0380(5) Uani 1 1 d . . . . .
H36 H 0.1404 0.2734 0.1014 0.046 Uiso 1 1 calc R U . . .
C37 C 0.3051(3) 0.30944(17) 0.06080(16) 0.0522(7) Uani 1 1 d . . . . .
H37 H 0.2776 0.3610 0.0212 0.063 Uiso 1 1 calc R U . . .
C38 C 0.4260(3) 0.2873(2) 0.07063(19) 0.0634(8) Uani 1 1 d . . . . .
H38 H 0.4821 0.3237 0.0383 0.076 Uiso 1 1 calc R U . . .
C39 C 0.4652(3) 0.2115(2) 0.1282(2) 0.0618(8) Uani 1 1 d . . . . .
H39 H 0.5485 0.1961 0.1356 0.074 Uiso 1 1 calc R U . . .
C40 C 0.3829(2) 0.15808(16) 0.17476(16) 0.0440(5) Uani 1 1 d . . . . .
H40 H 0.4111 0.1057 0.2128 0.053 Uiso 1 1 calc R U . . .
O101 O 0.54927(13) 0.68579(9) 0.29651(9) 0.0353(3) Uani 1 1 d . . . . .
N102 N 0.61362(16) 0.75056(11) 0.25144(12) 0.0359(4) Uani 1 1 d . . . . .
N103 N 0.70940(14) 0.71016(10) 0.23007(10) 0.0278(3) Uani 1 1 d . . . . .
C104 C 0.71652(17) 0.62163(12) 0.25683(12) 0.0265(4) Uani 1 1 d . . . . .
C105 C 0.61027(17) 0.60943(13) 0.30028(12) 0.0291(4) Uani 1 1 d . . . . .
N106 N 0.56304(15) 0.53530(11) 0.34475(11) 0.0329(4) Uani 1 1 d . . . . .
H106 H 0.6091 0.4869 0.3539 0.039 Uiso 1 1 calc R U . . .
C107 C 0.44707(19) 0.53034(15) 0.37682(13) 0.0350(5) Uani 1 1 d . . . . .
O107 O 0.37658(14) 0.59378(11) 0.36281(12) 0.0504(4) Uani 1 1 d . . . . .
C108 C 0.41692(19) 0.44430(14) 0.42891(13) 0.0338(4) Uani 1 1 d . . . . .
C109 C 0.5010(2) 0.37993(16) 0.46750(14) 0.0416(5) Uani 1 1 d . . . . .
H109 H 0.5839 0.3884 0.4599 0.050 Uiso 1 1 calc R U . . .
C110 C 0.4633(3) 0.30261(17) 0.51752(16) 0.0494(6) Uani 1 1 d . . . . .
H110 H 0.5209 0.2583 0.5443 0.059 Uiso 1 1 calc R U . . .
C111 C 0.3434(3) 0.28975(17) 0.52854(15) 0.0484(6) Uani 1 1 d . . . . .
H111 H 0.3185 0.2368 0.5631 0.058 Uiso 1 1 calc R U . . .
C112 C 0.2597(2) 0.35348(16) 0.48959(16) 0.0461(6) Uani 1 1 d . . . . .
H112 H 0.1770 0.3442 0.4968 0.055 Uiso 1 1 calc R U . . .
C113 C 0.2949(2) 0.43083(16) 0.44008(15) 0.0405(5) Uani 1 1 d . . . . .
H113 H 0.2367 0.4748 0.4136 0.049 Uiso 1 1 calc R U . . .
C114 C 0.79535(18) 0.76651(13) 0.18223(13) 0.0305(4) Uani 1 1 d . . . . .
C115 C 0.7909(2) 0.78774(17) 0.09766(14) 0.0460(6) Uani 1 1 d . . . . .
H115 H 0.7315 0.7666 0.0701 0.055 Uiso 1 1 calc R U . . .
C116 C 0.8753(3) 0.84081(19) 0.05347(15) 0.0537(7) Uani 1 1 d . . . . .
H116 H 0.8741 0.8570 -0.0051 0.064 Uiso 1 1 calc R U . . .
C117 C 0.9606(2) 0.86985(16) 0.09519(15) 0.0459(6) Uani 1 1 d . . . . .
H117 H 1.0189 0.9055 0.0646 0.055 Uiso 1 1 calc R U . . .
C118 C 0.9642(2) 0.84882(14) 0.18027(13) 0.0356(5) Uani 1 1 d . . . . .
H118 H 1.0241 0.8698 0.2076 0.043 Uiso 1 1 calc R U . . .
C119 C 0.87935(18) 0.79676(12) 0.22539(12) 0.0286(4) Uani 1 1 d . . . . .
O120 O 0.87000(13) 0.77206(10) 0.30872(9) 0.0336(3) Uani 1 1 d . . . . .
C121 C 0.9587(2) 0.79954(18) 0.35446(15) 0.0464(6) Uani 1 1 d . . . . .
H12A H 1.0379 0.7756 0.3426 0.070 Uiso 1 1 calc R U . . .
H12B H 0.9418 0.7789 0.4136 0.070 Uiso 1 1 calc R U . . .
H12C H 0.9571 0.8629 0.3386 0.070 Uiso 1 1 calc R U . . .
B122 B 0.81864(19) 0.55106(14) 0.23510(13) 0.0262(4) Uani 1 1 d . . . . .
C123 C 0.77118(18) 0.52101(12) 0.15591(11) 0.0275(4) Uani 1 1 d . . . . .
C124 C 0.64989(19) 0.51709(13) 0.14030(12) 0.0320(4) Uani 1 1 d . . . . .
H124 H 0.5922 0.5399 0.1725 0.038 Uiso 1 1 calc R U . . .
C125 C 0.6100(2) 0.48127(15) 0.07982(14) 0.0402(5) Uani 1 1 d . . . . .
H125 H 0.5266 0.4790 0.0722 0.048 Uiso 1 1 calc R U . . .
C126 C 0.6915(2) 0.44893(15) 0.03059(14) 0.0422(5) Uani 1 1 d . . . . .
H126 H 0.6647 0.4250 -0.0113 0.051 Uiso 1 1 calc R U . . .
C127 C 0.8126(2) 0.45196(15) 0.04327(14) 0.0401(5) Uani 1 1 d . . . . .
H127 H 0.8696 0.4309 0.0094 0.048 Uiso 1 1 calc R U . . .
C128 C 0.8507(2) 0.48584(13) 0.10561(13) 0.0341(4) Uani 1 1 d . . . . .
H128 H 0.9342 0.4852 0.1146 0.041 Uiso 1 1 calc R U . . .
C129 C 0.82720(17) 0.46507(13) 0.31521(12) 0.0297(4) Uani 1 1 d . . . . .
C130 C 0.83855(19) 0.38095(14) 0.30517(14) 0.0346(4) Uani 1 1 d . . . . .
H130 H 0.8374 0.3738 0.2509 0.041 Uiso 1 1 calc R U . . .
C131 C 0.8513(2) 0.30756(16) 0.37115(16) 0.0445(5) Uani 1 1 d . . . . .
H131 H 0.8586 0.2518 0.3613 0.053 Uiso 1 1 calc R U . . .
C132 C 0.8535(2) 0.31507(18) 0.45053(16) 0.0515(6) Uani 1 1 d . . . . .
H132 H 0.8634 0.2649 0.4956 0.062 Uiso 1 1 calc R U . . .
C133 C 0.8412(2) 0.3964(2) 0.46389(15) 0.0541(7) Uani 1 1 d . . . . .
H133 H 0.8418 0.4023 0.5186 0.065 Uiso 1 1 calc R U . . .
C134 C 0.8279(2) 0.46992(17) 0.39742(14) 0.0415(5) Uani 1 1 d . . . . .
H134 H 0.8191 0.5253 0.4081 0.050 Uiso 1 1 calc R U . . .
C135 C 0.94857(18) 0.59372(13) 0.21910(14) 0.0317(4) Uani 1 1 d . . . . .
C136 C 1.0209(2) 0.59694(14) 0.28537(17) 0.0418(5) Uani 1 1 d . . . . .
H136 H 0.9935 0.5734 0.3400 0.050 Uiso 1 1 calc R U . . .
C137 C 1.1302(2) 0.63304(16) 0.2741(2) 0.0541(7) Uani 1 1 d . . . . .
H137 H 1.1756 0.6352 0.3205 0.065 Uiso 1 1 calc R U . . .
C138 C 1.1731(2) 0.66571(18) 0.1961(2) 0.0617(8) Uani 1 1 d . . . . .
H138 H 1.2495 0.6887 0.1884 0.074 Uiso 1 1 calc R U . . .
C139 C 1.1047(3) 0.66518(19) 0.1284(2) 0.0617(8) Uani 1 1 d . . . . .
H139 H 1.1338 0.6884 0.0742 0.074 Uiso 1 1 calc R U . . .
C140 C 0.9930(2) 0.63030(16) 0.14042(16) 0.0440(6) Uani 1 1 d . . . . .
H140 H 0.9460 0.6315 0.0937 0.053 Uiso 1 1 calc R U . . .

loop_
_atom_site_aniso_label
_atom_site_aniso_U_11
_atom_site_aniso_U_22
_atom_site_aniso_U_33
_atom_site_aniso_U_23
_atom_site_aniso_U_13
_atom_site_aniso_U_12
O1 0.0383(8) 0.0387(8) 0.0360(8) -0.0138(6) 0.0052(6) -0.0079(6)
N2 0.0369(9) 0.0382(10) 0.0381(9) -0.0155(8) 0.0024(7) -0.0068(8)
N3 0.0349(9) 0.0285(9) 0.0334(9) -0.0114(7) 0.0010(7) -0.0029(7)
C4 0.0327(10) 0.0235(9) 0.0340(10) -0.0075(8) 0.0020(8) -0.0037(8)
C5 0.0394(11) 0.0277(10) 0.0295(10) -0.0074(8) 0.0017(8) -0.0050(8)
N6 0.0380(9) 0.0364(10) 0.0337(9) -0.0097(7) 0.0074(7) -0.0116(8)
C7 0.0443(12) 0.0288(10) 0.0303(10) -0.0018(8) 0.0080(8) -0.0042(9)
O7 0.0568(10) 0.0673(12) 0.0371(9) -0.0152(8) 0.0153(7) -0.0233(9)
C8 0.0363(11) 0.0287(10) 0.0390(11) -0.0014(8) 0.0053(9) -0.0039(8)
C9 0.0410(12) 0.0348(12) 0.0432(12) -0.0020(9) 0.0088(9) -0.0062(9)
C10 0.0369(12) 0.0373(12) 0.0573(15) -0.0035(11) 0.0124(10) -0.0090(9)
C11 0.0353(12) 0.0435(13) 0.0631(16) -0.0090(11) 0.0018(10) -0.0133(10)
C12 0.0486(14) 0.077(2) 0.0465(14) -0.0167(13) 0.0063(11) -0.0215(13)
C13 0.0405(12) 0.0650(17) 0.0459(13) -0.0100(12) 0.0132(10) -0.0221(12)
C14 0.0312(10) 0.0362(11) 0.0358(10) -0.0151(9) 0.0015(8) -0.0056(8)
C15 0.0391(12) 0.0418(13) 0.0456(13) -0.0056(10) -0.0003(10) 0.0027(10)
C16 0.0335(12) 0.0612(17) 0.0598(16) -0.0101(13) -0.0044(11) 0.0011(11)
C17 0.0378(12) 0.0565(16) 0.0598(15) -0.0164(12) 0.0023(11) -0.0169(11)
C18 0.0449(12) 0.0362(12) 0.0479(13) -0.0148(10) 0.0017(10) -0.0110(10)
C19 0.0370(11) 0.0287(10) 0.0412(11) -0.0175(9) -0.0028(8) -0.0010(8)
O20 0.0379(8) 0.0320(8) 0.0545(9) -0.0134(7) -0.0018(7) 0.0037(6)
C21 0.0634(17) 0.0324(13) 0.0695(18) -0.0102(12) -0.0038(13) 0.0123(12)
B22 0.0311(11) 0.0248(11) 0.0310(11) -0.0075(9) 0.0047(8) -0.0058(8)
C23 0.0326(10) 0.0271(10) 0.0274(9) -0.0018(7) 0.0069(7) -0.0052(8)
C24 0.0316(10) 0.0323(11) 0.0325(10) -0.0056(8) 0.0057(8) -0.0067(8)
C25 0.0368(11) 0.0506(14) 0.0343(11) -0.0089(10) 0.0036(9) -0.0124(10)
C26 0.0326(11) 0.0602(16) 0.0390(12) 0.0012(11) -0.0002(9) -0.0002(10)
C27 0.0445(13) 0.0412(13) 0.0457(13) -0.0004(10) 0.0032(10) 0.0081(10)
C28 0.0422(11) 0.0278(10) 0.0379(11) -0.0047(8) 0.0022(9) -0.0005(9)
C29 0.0267(9) 0.0262(10) 0.0402(11) -0.0102(8) 0.0006(8) -0.0047(7)
C30 0.0424(12) 0.0305(11) 0.0462(12) -0.0148(9) 0.0004(9) -0.0031(9)
C31 0.0429(13) 0.0380(13) 0.0752(18) -0.0309(13) 0.0016(12) -0.0025(10)
C32 0.0316(11) 0.0234(11) 0.097(2) -0.0130(12) -0.0082(12) -0.0021(9)
C33 0.0298(10) 0.0320(12) 0.0653(16) 0.0055(11) -0.0010(10) -0.0096(9)
C34 0.0272(10) 0.0347(11) 0.0456(12) -0.0048(9) 0.0026(8) -0.0068(8)
C35 0.0400(11) 0.0280(10) 0.0329(10) -0.0139(8) 0.0075(8) -0.0115(8)
C36 0.0511(13) 0.0327(11) 0.0322(10) -0.0087(9) 0.0019(9) -0.0170(10)
C37 0.0755(18) 0.0422(14) 0.0397(12) -0.0057(10) 0.0046(12) -0.0308(13)
C38 0.0698(19) 0.0554(17) 0.0664(18) -0.0116(14) 0.0262(15) -0.0382(15)
C39 0.0444(14) 0.0625(18) 0.084(2) -0.0252(16) 0.0259(14) -0.0224(13)
C40 0.0393(12) 0.0401(13) 0.0559(14) -0.0177(11) 0.0154(10) -0.0109(10)
O101 0.0317(7) 0.0279(7) 0.0462(8) -0.0100(6) 0.0075(6) -0.0020(6)
N102 0.0356(9) 0.0256(9) 0.0471(10) -0.0114(7) 0.0075(8) -0.0026(7)
N103 0.0301(8) 0.0234(8) 0.0324(8) -0.0111(6) 0.0019(6) -0.0039(6)
C104 0.0287(9) 0.0241(9) 0.0288(9) -0.0095(7) -0.0017(7) -0.0051(7)
C105 0.0289(9) 0.0259(10) 0.0337(10) -0.0102(8) -0.0011(7) -0.0025(7)
N106 0.0322(9) 0.0274(9) 0.0389(9) -0.0083(7) 0.0053(7) -0.0042(7)
C107 0.0306(10) 0.0374(12) 0.0373(11) -0.0087(9) -0.0014(8) -0.0086(9)
O107 0.0288(8) 0.0428(10) 0.0724(12) -0.0025(8) 0.0006(7) -0.0028(7)
C108 0.0374(11) 0.0365(11) 0.0312(10) -0.0137(9) 0.0047(8) -0.0106(9)
C109 0.0402(12) 0.0448(13) 0.0388(11) -0.0076(10) 0.0018(9) -0.0103(10)
C110 0.0597(15) 0.0412(13) 0.0438(13) -0.0035(10) -0.0042(11) -0.0092(11)
C111 0.0638(16) 0.0418(13) 0.0436(13) -0.0141(11) 0.0115(11) -0.0238(12)
C112 0.0469(13) 0.0428(13) 0.0563(14) -0.0233(11) 0.0173(11) -0.0198(11)
C113 0.0385(11) 0.0396(12) 0.0496(13) -0.0207(10) 0.0093(9) -0.0122(9)
C114 0.0359(10) 0.0219(9) 0.0350(10) -0.0091(8) 0.0062(8) -0.0061(8)
C115 0.0575(14) 0.0500(14) 0.0353(11) -0.0158(10) 0.0031(10) -0.0194(12)
C116 0.0745(18) 0.0592(16) 0.0290(11) -0.0091(11) 0.0099(11) -0.0268(14)
C117 0.0604(15) 0.0378(12) 0.0413(12) -0.0099(10) 0.0149(11) -0.0217(11)
C118 0.0434(11) 0.0273(10) 0.0389(11) -0.0113(8) 0.0068(9) -0.0126(9)
C119 0.0344(10) 0.0195(9) 0.0329(10) -0.0088(7) 0.0041(8) -0.0028(7)
O120 0.0345(7) 0.0361(8) 0.0313(7) -0.0086(6) 0.0014(6) -0.0114(6)
C121 0.0439(13) 0.0612(16) 0.0386(12) -0.0163(11) -0.0017(10) -0.0201(11)
B122 0.0280(10) 0.0227(10) 0.0290(10) -0.0088(8) -0.0012(8) -0.0020(8)
C123 0.0370(10) 0.0192(9) 0.0259(9) -0.0039(7) -0.0005(7) -0.0068(7)
C124 0.0373(10) 0.0303(10) 0.0284(9) -0.0060(8) -0.0006(8) -0.0088(8)
C125 0.0434(12) 0.0420(13) 0.0356(11) -0.0074(9) -0.0055(9) -0.0157(10)
C126 0.0596(14) 0.0388(12) 0.0327(11) -0.0133(9) -0.0032(10) -0.0168(11)
C127 0.0557(14) 0.0321(11) 0.0365(11) -0.0145(9) 0.0043(10) -0.0093(10)
C128 0.0398(11) 0.0277(10) 0.0376(11) -0.0126(8) 0.0005(8) -0.0061(8)
C129 0.0252(9) 0.0319(10) 0.0308(10) -0.0066(8) -0.0004(7) -0.0003(7)
C130 0.0338(10) 0.0299(10) 0.0375(11) -0.0045(8) -0.0011(8) -0.0021(8)
C131 0.0420(12) 0.0326(12) 0.0519(14) 0.0006(10) -0.0039(10) 0.0002(9)
C132 0.0452(13) 0.0508(15) 0.0447(13) 0.0092(11) -0.0018(10) 0.0048(11)
C133 0.0536(15) 0.0717(19) 0.0302(11) -0.0049(11) -0.0038(10) 0.0086(13)
C134 0.0434(12) 0.0471(13) 0.0325(11) -0.0107(10) -0.0033(9) 0.0077(10)
C135 0.0280(9) 0.0235(9) 0.0485(12) -0.0187(9) 0.0028(8) -0.0008(7)
C136 0.0361(11) 0.0270(11) 0.0645(15) -0.0158(10) -0.0126(10) 0.0022(9)
C137 0.0358(12) 0.0358(13) 0.096(2) -0.0258(14) -0.0114(13) -0.0016(10)
C138 0.0334(12) 0.0438(15) 0.124(3) -0.0478(17) 0.0100(14) -0.0115(11)
C139 0.0615(17) 0.0493(15) 0.091(2) -0.0438(15) 0.0429(16) -0.0283(13)
C140 0.0467(13) 0.0392(12) 0.0567(14) -0.0287(11) 0.0181(11) -0.0174(10)

_geom_special_details            
;
 All esds (except the esd in the dihedral angle between two l.s. planes)
 are estimated using the full covariance matrix.  The cell esds are taken
 into account individually in the estimation of esds in distances, angles
 and torsion angles; correlations between esds in cell parameters are only
 used when they are defined by crystal symmetry.  An approximate (isotropic)
 treatment of cell esds is used for estimating esds involving l.s. planes.
;

loop_
_geom_bond_atom_site_label_1
_geom_bond_atom_site_label_2
_geom_bond_distance
_geom_bond_site_symmetry_2
_geom_bond_publ_flag
O1 C5 1.347(3) . ?
O1 N2 1.366(2) . ?
N2 N3 1.315(2) . ?
N3 C4 1.368(3) . ?
N3 C14 1.450(3) . ?
C4 C5 1.379(3) . ?
C4 B22 1.652(3) . ?
C5 N6 1.361(3) . ?
N6 C7 1.377(3) . ?
N6 H6 0.8800 . ?
C7 O7 1.216(3) . ?
C7 C8 1.497(3) . ?
C8 C9 1.384(3) . ?
C8 C13 1.395(3) . ?
C9 C10 1.379(4) . ?
C9 H9 0.9500 . ?
C10 C11 1.378(4) . ?
C10 H10 0.9500 . ?
C11 C12 1.382(4) . ?
C11 H11 0.9500 . ?
C12 C13 1.388(4) . ?
C12 H12 0.9500 . ?
C13 H13 0.9500 . ?
C14 C15 1.378(3) . ?
C14 C19 1.386(3) . ?
C15 C16 1.385(4) . ?
C15 H15 0.9500 . ?
C16 C17 1.377(4) . ?
C16 H16 0.9500 . ?
C17 C18 1.388(4) . ?
C17 H17 0.9500 . ?
C18 C19 1.386(3) . ?
C18 H18 0.9500 . ?
C19 O20 1.351(3) . ?
O20 C21 1.429(3) . ?
C21 H21A 0.9800 . ?
C21 H21B 0.9800 . ?
C21 H21C 0.9800 . ?
B22 C35 1.637(3) . ?
B22 C29 1.642(3) . ?
B22 C23 1.650(3) . ?
C23 C24 1.399(3) . ?
C23 C28 1.399(3) . ?
C24 C25 1.399(3) . ?
C24 H24 0.9500 . ?
C25 C26 1.377(4) . ?
C25 H25 0.9500 . ?
C26 C27 1.388(4) . ?
C26 H26 0.9500 . ?
C27 C28 1.390(3) . ?
C27 H27 0.9500 . ?
C28 H28 0.9500 . ?
C29 C34 1.399(3) . ?
C29 C30 1.407(3) . ?
C30 C31 1.389(3) . ?
C30 H30 0.9500 . ?
C31 C32 1.383(4) . ?
C31 H31 0.9500 . ?
C32 C33 1.370(4) . ?
C32 H32 0.9500 . ?
C33 C34 1.387(3) . ?
C33 H33 0.9500 . ?
C34 H34 0.9500 . ?
C35 C36 1.404(3) . ?
C35 C40 1.405(3) . ?
C36 C37 1.387(3) . ?
C36 H36 0.9500 . ?
C37 C38 1.378(5) . ?
C37 H37 0.9500 . ?
C38 C39 1.388(5) . ?
C38 H38 0.9500 . ?
C39 C40 1.388(3) . ?
C39 H39 0.9500 . ?
C40 H40 0.9500 . ?
O101 C105 1.347(2) . ?
O101 N102 1.358(2) . ?
N102 N103 1.307(2) . ?
N103 C104 1.369(3) . ?
N103 C114 1.449(2) . ?
C104 C105 1.383(3) . ?
C104 B122 1.656(3) . ?
C105 N106 1.363(3) . ?
N106 C107 1.396(3) . ?
N106 H106 0.8800 . ?
C107 O107 1.217(3) . ?
C107 C108 1.484(3) . ?
C108 C109 1.380(3) . ?
C108 C113 1.401(3) . ?
C109 C110 1.391(3) . ?
C109 H109 0.9500 . ?
C110 C111 1.375(4) . ?
C110 H110 0.9500 . ?
C111 C112 1.374(4) . ?
C111 H111 0.9500 . ?
C112 C113 1.378(3) . ?
C112 H112 0.9500 . ?
C113 H113 0.9500 . ?
C114 C115 1.373(3) . ?
C114 C119 1.390(3) . ?
C115 C116 1.387(3) . ?
C115 H115 0.9500 . ?
C116 C117 1.375(4) . ?
C116 H116 0.9500 . ?
C117 C118 1.381(3) . ?
C117 H117 0.9500 . ?
C118 C119 1.388(3) . ?
C118 H118 0.9500 . ?
C119 O120 1.356(2) . ?
O120 C121 1.432(3) . ?
C121 H12A 0.9800 . ?
C121 H12B 0.9800 . ?
C121 H12C 0.9800 . ?
B122 C135 1.641(3) . ?
B122 C123 1.643(3) . ?
B122 C129 1.652(3) . ?
C123 C124 1.399(3) . ?
C123 C128 1.406(3) . ?
C124 C125 1.390(3) . ?
C124 H124 0.9500 . ?
C125 C126 1.385(4) . ?
C125 H125 0.9500 . ?
C126 C127 1.385(4) . ?
C126 H126 0.9500 . ?
C127 C128 1.390(3) . ?
C127 H127 0.9500 . ?
C128 H128 0.9500 . ?
C129 C130 1.401(3) . ?
C129 C134 1.406(3) . ?
C130 C131 1.389(3) . ?
C130 H130 0.9500 . ?
C131 C132 1.373(4) . ?
C131 H131 0.9500 . ?
C132 C133 1.378(4) . ?
C132 H132 0.9500 . ?
C133 C134 1.396(4) . ?
C133 H133 0.9500 . ?
C134 H134 0.9500 . ?
C135 C140 1.395(3) . ?
C135 C136 1.406(3) . ?
C136 C137 1.381(3) . ?
C136 H136 0.9500 . ?
C137 C138 1.368(5) . ?
C137 H137 0.9500 . ?
C138 C139 1.389(5) . ?
C138 H138 0.9500 . ?
C139 C140 1.397(3) . ?
C139 H139 0.9500 . ?
C140 H140 0.9500 . ?

loop_
_geom_angle_atom_site_label_1
_geom_angle_atom_site_label_2
_geom_angle_atom_site_label_3
_geom_angle
_geom_angle_site_symmetry_1
_geom_angle_site_symmetry_3
_geom_angle_publ_flag
C5 O1 N2 108.42(15) . . ?
N3 N2 O1 103.76(15) . . ?
N2 N3 C4 116.43(17) . . ?
N2 N3 C14 115.67(16) . . ?
C4 N3 C14 127.88(17) . . ?
N3 C4 C5 100.02(17) . . ?
N3 C4 B22 132.88(17) . . ?
C5 C4 B22 126.80(18) . . ?
O1 C5 N6 120.87(18) . . ?
O1 C5 C4 111.38(18) . . ?
N6 C5 C4 127.74(19) . . ?
C5 N6 C7 127.88(19) . . ?
C5 N6 H6 116.1 . . ?
C7 N6 H6 116.1 . . ?
O7 C7 N6 121.2(2) . . ?
O7 C7 C8 123.7(2) . . ?
N6 C7 C8 115.09(19) . . ?
C9 C8 C13 118.5(2) . . ?
C9 C8 C7 117.5(2) . . ?
C13 C8 C7 124.02(19) . . ?
C10 C9 C8 120.5(2) . . ?
C10 C9 H9 119.7 . . ?
C8 C9 H9 119.7 . . ?
C11 C10 C9 121.1(2) . . ?
C11 C10 H10 119.5 . . ?
C9 C10 H10 119.5 . . ?
C10 C11 C12 119.1(2) . . ?
C10 C11 H11 120.4 . . ?
C12 C11 H11 120.4 . . ?
C11 C12 C13 120.1(3) . . ?
C11 C12 H12 119.9 . . ?
C13 C12 H12 119.9 . . ?
C12 C13 C8 120.6(2) . . ?
C12 C13 H13 119.7 . . ?
C8 C13 H13 119.7 . . ?
C15 C14 C19 122.3(2) . . ?
C15 C14 N3 120.0(2) . . ?
C19 C14 N3 117.68(18) . . ?
C14 C15 C16 118.8(2) . . ?
C14 C15 H15 120.6 . . ?
C16 C15 H15 120.6 . . ?
C17 C16 C15 119.7(2) . . ?
C17 C16 H16 120.2 . . ?
C15 C16 H16 120.2 . . ?
C16 C17 C18 121.2(2) . . ?
C16 C17 H17 119.4 . . ?
C18 C17 H17 119.4 . . ?
C19 C18 C17 119.7(2) . . ?
C19 C18 H18 120.2 . . ?
C17 C18 H18 120.2 . . ?
O20 C19 C18 125.9(2) . . ?
O20 C19 C14 115.84(19) . . ?
C18 C19 C14 118.3(2) . . ?
C19 O20 C21 117.34(19) . . ?
O20 C21 H21A 109.5 . . ?
O20 C21 H21B 109.5 . . ?
H21A C21 H21B 109.5 . . ?
O20 C21 H21C 109.5 . . ?
H21A C21 H21C 109.5 . . ?
H21B C21 H21C 109.5 . . ?
C35 B22 C29 111.17(16) . . ?
C35 B22 C23 109.90(16) . . ?
C29 B22 C23 111.72(16) . . ?
C35 B22 C4 111.98(16) . . ?
C29 B22 C4 106.56(16) . . ?
C23 B22 C4 105.35(16) . . ?
C24 C23 C28 115.66(19) . . ?
C24 C23 B22 122.74(18) . . ?
C28 C23 B22 121.54(19) . . ?
C23 C24 C25 122.5(2) . . ?
C23 C24 H24 118.7 . . ?
C25 C24 H24 118.7 . . ?
C26 C25 C24 119.8(2) . . ?
C26 C25 H25 120.1 . . ?
C24 C25 H25 120.1 . . ?
C25 C26 C27 119.5(2) . . ?
C25 C26 H26 120.3 . . ?
C27 C26 H26 120.3 . . ?
C26 C27 C28 119.9(2) . . ?
C26 C27 H27 120.0 . . ?
C28 C27 H27 120.0 . . ?
C27 C28 C23 122.6(2) . . ?
C27 C28 H28 118.7 . . ?
C23 C28 H28 118.7 . . ?
C34 C29 C30 115.1(2) . . ?
C34 C29 B22 124.95(19) . . ?
C30 C29 B22 119.91(19) . . ?
C31 C30 C29 122.5(2) . . ?
C31 C30 H30 118.7 . . ?
C29 C30 H30 118.7 . . ?
C32 C31 C30 120.2(2) . . ?
C32 C31 H31 119.9 . . ?
C30 C31 H31 119.9 . . ?
C33 C32 C31 118.8(2) . . ?
C33 C32 H32 120.6 . . ?
C31 C32 H32 120.6 . . ?
C32 C33 C34 121.0(2) . . ?
C32 C33 H33 119.5 . . ?
C34 C33 H33 119.5 . . ?
C33 C34 C29 122.4(2) . . ?
C33 C34 H34 118.8 . . ?
C29 C34 H34 118.8 . . ?
C36 C35 C40 116.1(2) . . ?
C36 C35 B22 123.35(19) . . ?
C40 C35 B22 120.51(19) . . ?
C37 C36 C35 122.2(2) . . ?
C37 C36 H36 118.9 . . ?
C35 C36 H36 118.9 . . ?
C38 C37 C36 120.1(3) . . ?
C38 C37 H37 119.9 . . ?
C36 C37 H37 119.9 . . ?
C37 C38 C39 119.5(2) . . ?
C37 C38 H38 120.2 . . ?
C39 C38 H38 120.2 . . ?
C38 C39 C40 120.1(3) . . ?
C38 C39 H39 120.0 . . ?
C40 C39 H39 120.0 . . ?
C39 C40 C35 121.9(3) . . ?
C39 C40 H40 119.0 . . ?
C35 C40 H40 119.0 . . ?
C105 O101 N102 108.75(15) . . ?
N103 N102 O101 103.96(15) . . ?
N102 N103 C104 116.52(16) . . ?
N102 N103 C114 114.60(16) . . ?
C104 N103 C114 128.87(16) . . ?
N103 C104 C105 99.87(16) . . ?
N103 C104 B122 128.96(17) . . ?
C105 C104 B122 130.96(17) . . ?
O101 C105 N106 118.61(17) . . ?
O101 C105 C104 110.89(17) . . ?
N106 C105 C104 130.49(19) . . ?
C105 N106 C107 124.89(18) . . ?
C105 N106 H106 117.6 . . ?
C107 N106 H106 117.6 . . ?
O107 C107 N106 121.0(2) . . ?
O107 C107 C108 122.9(2) . . ?
N106 C107 C108 116.03(19) . . ?
C109 C108 C113 119.7(2) . . ?
C109 C108 C107 123.9(2) . . ?
C113 C108 C107 116.3(2) . . ?
C108 C109 C110 119.5(2) . . ?
C108 C109 H109 120.3 . . ?
C110 C109 H109 120.3 . . ?
C111 C110 C109 120.6(3) . . ?
C111 C110 H110 119.7 . . ?
C109 C110 H110 119.7 . . ?
C112 C111 C110 120.0(2) . . ?
C112 C111 H111 120.0 . . ?
C110 C111 H111 120.0 . . ?
C111 C112 C113 120.4(2) . . ?
C111 C112 H112 119.8 . . ?
C113 C112 H112 119.8 . . ?
C112 C113 C108 119.8(2) . . ?
C112 C113 H113 120.1 . . ?
C108 C113 H113 120.1 . . ?
C115 C114 C119 123.01(19) . . ?
C115 C114 N103 119.62(19) . . ?
C119 C114 N103 117.37(17) . . ?
C114 C115 C116 118.4(2) . . ?
C114 C115 H115 120.8 . . ?
C116 C115 H115 120.8 . . ?
C117 C116 C115 119.4(2) . . ?
C117 C116 H116 120.3 . . ?
C115 C116 H116 120.3 . . ?
C116 C117 C118 122.0(2) . . ?
C116 C117 H117 119.0 . . ?
C118 C117 H117 119.0 . . ?
C117 C118 C119 119.3(2) . . ?
C117 C118 H118 120.4 . . ?
C119 C118 H118 120.4 . . ?
O120 C119 C118 126.08(18) . . ?
O120 C119 C114 116.02(17) . . ?
C118 C119 C114 117.90(19) . . ?
C119 O120 C121 116.91(16) . . ?
O120 C121 H12A 109.5 . . ?
O120 C121 H12B 109.5 . . ?
H12A C121 H12B 109.5 . . ?
O120 C121 H12C 109.5 . . ?
H12A C121 H12C 109.5 . . ?
H12B C121 H12C 109.5 . . ?
C135 B122 C123 113.36(16) . . ?
C135 B122 C129 109.94(16) . . ?
C123 B122 C129 107.88(15) . . ?
C135 B122 C104 109.88(15) . . ?
C123 B122 C104 108.14(15) . . ?
C129 B122 C104 107.43(15) . . ?
C124 C123 C128 114.95(18) . . ?
C124 C123 B122 122.95(17) . . ?
C128 C123 B122 121.53(18) . . ?
C125 C124 C123 123.0(2) . . ?
C125 C124 H124 118.5 . . ?
C123 C124 H124 118.5 . . ?
C126 C125 C124 120.1(2) . . ?
C126 C125 H125 119.9 . . ?
C124 C125 H125 119.9 . . ?
C127 C126 C125 119.1(2) . . ?
C127 C126 H126 120.5 . . ?
C125 C126 H126 120.5 . . ?
C126 C127 C128 119.9(2) . . ?
C126 C127 H127 120.0 . . ?
C128 C127 H127 120.0 . . ?
C127 C128 C123 122.9(2) . . ?
C127 C128 H128 118.5 . . ?
C123 C128 H128 118.5 . . ?
C130 C129 C134 115.01(19) . . ?
C130 C129 B122 121.48(18) . . ?
C134 C129 B122 123.48(19) . . ?
C131 C130 C129 122.8(2) . . ?
C131 C130 H130 118.6 . . ?
C129 C130 H130 118.6 . . ?
C132 C131 C130 120.4(2) . . ?
C132 C131 H131 119.8 . . ?
C130 C131 H131 119.8 . . ?
C131 C132 C133 119.1(2) . . ?
C131 C132 H132 120.4 . . ?
C133 C132 H132 120.4 . . ?
C132 C133 C134 120.3(2) . . ?
C132 C133 H133 119.9 . . ?
C134 C133 H133 119.9 . . ?
C133 C134 C129 122.4(2) . . ?
C133 C134 H134 118.8 . . ?
C129 C134 H134 118.8 . . ?
C140 C135 C136 116.0(2) . . ?
C140 C135 B122 122.94(19) . . ?
C136 C135 B122 121.0(2) . . ?
C137 C136 C135 122.5(3) . . ?
C137 C136 H136 118.7 . . ?
C135 C136 H136 118.7 . . ?
C138 C137 C136 120.0(3) . . ?
C138 C137 H137 120.0 . . ?
C136 C137 H137 120.0 . . ?
C137 C138 C139 119.9(2) . . ?
C137 C138 H138 120.1 . . ?
C139 C138 H138 120.1 . . ?
C138 C139 C140 119.7(3) . . ?
C138 C139 H139 120.2 . . ?
C140 C139 H139 120.2 . . ?
C135 C140 C139 121.8(3) . . ?
C135 C140 H140 119.1 . . ?
C139 C140 H140 119.1 . . ?

loop_
_geom_torsion_atom_site_label_1
_geom_torsion_atom_site_label_2
_geom_torsion_atom_site_label_3
_geom_torsion_atom_site_label_4
_geom_torsion
_geom_torsion_site_symmetry_1
_geom_torsion_site_symmetry_2
_geom_torsion_site_symmetry_3
_geom_torsion_site_symmetry_4
_geom_torsion_publ_flag
C5 O1 N2 N3 -0.2(2) . . . . ?
O1 N2 N3 C4 0.6(2) . . . . ?
O1 N2 N3 C14 179.09(16) . . . . ?
N2 N3 C4 C5 -0.8(2) . . . . ?
C14 N3 C4 C5 -179.03(19) . . . . ?
N2 N3 C4 B22 -174.5(2) . . . . ?
C14 N3 C4 B22 7.2(3) . . . . ?
N2 O1 C5 N6 -179.36(19) . . . . ?
N2 O1 C5 C4 -0.3(2) . . . . ?
N3 C4 C5 O1 0.6(2) . . . . ?
B22 C4 C5 O1 174.90(18) . . . . ?
N3 C4 C5 N6 179.6(2) . . . . ?
B22 C4 C5 N6 -6.1(4) . . . . ?
O1 C5 N6 C7 1.8(3) . . . . ?
C4 C5 N6 C7 -177.1(2) . . . . ?
C5 N6 C7 O7 -5.3(4) . . . . ?
C5 N6 C7 C8 173.7(2) . . . . ?
O7 C7 C8 C9 -7.1(3) . . . . ?
N6 C7 C8 C9 173.9(2) . . . . ?
O7 C7 C8 C13 171.8(2) . . . . ?
N6 C7 C8 C13 -7.2(3) . . . . ?
C13 C8 C9 C10 0.4(4) . . . . ?
C7 C8 C9 C10 179.3(2) . . . . ?
C8 C9 C10 C11 -0.6(4) . . . . ?
C9 C10 C11 C12 0.8(4) . . . . ?
C10 C11 C12 C13 -0.8(4) . . . . ?
C11 C12 C13 C8 0.6(5) . . . . ?
C9 C8 C13 C12 -0.4(4) . . . . ?
C7 C8 C13 C12 -179.3(3) . . . . ?
N2 N3 C14 C15 83.5(3) . . . . ?
C4 N3 C14 C15 -98.3(3) . . . . ?
N2 N3 C14 C19 -96.0(2) . . . . ?
C4 N3 C14 C19 82.2(3) . . . . ?
C19 C14 C15 C16 -0.6(4) . . . . ?
N3 C14 C15 C16 179.9(2) . . . . ?
C14 C15 C16 C17 -0.9(4) . . . . ?
C15 C16 C17 C18 1.0(4) . . . . ?
C16 C17 C18 C19 0.3(4) . . . . ?
C17 C18 C19 O20 178.2(2) . . . . ?
C17 C18 C19 C14 -1.7(3) . . . . ?
C15 C14 C19 O20 -178.1(2) . . . . ?
N3 C14 C19 O20 1.4(3) . . . . ?
C15 C14 C19 C18 1.9(3) . . . . ?
N3 C14 C19 C18 -178.64(19) . . . . ?
C18 C19 O20 C21 3.1(3) . . . . ?
C14 C19 O20 C21 -176.9(2) . . . . ?
N3 C4 B22 C35 -24.0(3) . . . . ?
C5 C4 B22 C35 163.6(2) . . . . ?
N3 C4 B22 C29 97.7(2) . . . . ?
C5 C4 B22 C29 -74.6(2) . . . . ?
N3 C4 B22 C23 -143.5(2) . . . . ?
C5 C4 B22 C23 44.2(3) . . . . ?
C35 B22 C23 C24 101.5(2) . . . . ?
C29 B22 C23 C24 -22.4(3) . . . . ?
C4 B22 C23 C24 -137.72(18) . . . . ?
C35 B22 C23 C28 -75.6(2) . . . . ?
C29 B22 C23 C28 160.48(18) . . . . ?
C4 B22 C23 C28 45.2(2) . . . . ?
C28 C23 C24 C25 1.6(3) . . . . ?
B22 C23 C24 C25 -175.68(18) . . . . ?
C23 C24 C25 C26 -0.6(3) . . . . ?
C24 C25 C26 C27 -1.3(3) . . . . ?
C25 C26 C27 C28 2.0(4) . . . . ?
C26 C27 C28 C23 -1.0(3) . . . . ?
C24 C23 C28 C27 -0.8(3) . . . . ?
B22 C23 C28 C27 176.5(2) . . . . ?
C35 B22 C29 C34 132.1(2) . . . . ?
C23 B22 C29 C34 -104.8(2) . . . . ?
C4 B22 C29 C34 9.8(3) . . . . ?
C35 B22 C29 C30 -48.6(2) . . . . ?
C23 B22 C29 C30 74.6(2) . . . . ?
C4 B22 C29 C30 -170.87(18) . . . . ?
C34 C29 C30 C31 1.4(3) . . . . ?
B22 C29 C30 C31 -178.0(2) . . . . ?
C29 C30 C31 C32 -1.3(4) . . . . ?
C30 C31 C32 C33 0.3(4) . . . . ?
C31 C32 C33 C34 0.4(3) . . . . ?
C32 C33 C34 C29 -0.3(3) . . . . ?
C30 C29 C34 C33 -0.6(3) . . . . ?
B22 C29 C34 C33 178.71(19) . . . . ?
C29 B22 C35 C36 148.01(19) . . . . ?
C23 B22 C35 C36 23.8(3) . . . . ?
C4 B22 C35 C36 -92.9(2) . . . . ?
C29 B22 C35 C40 -33.5(3) . . . . ?
C23 B22 C35 C40 -157.67(19) . . . . ?
C4 B22 C35 C40 85.6(2) . . . . ?
C40 C35 C36 C37 -0.2(3) . . . . ?
B22 C35 C36 C37 178.4(2) . . . . ?
C35 C36 C37 C38 -0.8(4) . . . . ?
C36 C37 C38 C39 0.6(4) . . . . ?
C37 C38 C39 C40 0.6(5) . . . . ?
C38 C39 C40 C35 -1.7(4) . . . . ?
C36 C35 C40 C39 1.4(3) . . . . ?
B22 C35 C40 C39 -177.2(2) . . . . ?
C105 O101 N102 N103 0.3(2) . . . . ?
O101 N102 N103 C104 0.2(2) . . . . ?
O101 N102 N103 C114 -178.53(15) . . . . ?
N102 N103 C104 C105 -0.5(2) . . . . ?
C114 N103 C104 C105 177.94(18) . . . . ?
N102 N103 C104 B122 174.65(18) . . . . ?
C114 N103 C104 B122 -6.9(3) . . . . ?
N102 O101 C105 N106 178.28(17) . . . . ?
N102 O101 C105 C104 -0.7(2) . . . . ?
N103 C104 C105 O101 0.7(2) . . . . ?
B122 C104 C105 O101 -174.35(18) . . . . ?
N103 C104 C105 N106 -178.1(2) . . . . ?
B122 C104 C105 N106 6.9(4) . . . . ?
O101 C105 N106 C107 10.4(3) . . . . ?
C104 C105 N106 C107 -170.8(2) . . . . ?
C105 N106 C107 O107 3.9(3) . . . . ?
C105 N106 C107 C108 -175.41(18) . . . . ?
O107 C107 C108 C109 -158.3(2) . . . . ?
N106 C107 C108 C109 21.0(3) . . . . ?
O107 C107 C108 C113 19.9(3) . . . . ?
N106 C107 C108 C113 -160.83(19) . . . . ?
C113 C108 C109 C110 -0.4(3) . . . . ?
C107 C108 C109 C110 177.6(2) . . . . ?
C108 C109 C110 C111 0.2(4) . . . . ?
C109 C110 C111 C112 0.3(4) . . . . ?
C110 C111 C112 C113 -0.7(4) . . . . ?
C111 C112 C113 C108 0.5(4) . . . . ?
C109 C108 C113 C112 0.1(3) . . . . ?
C107 C108 C113 C112 -178.1(2) . . . . ?
N102 N103 C114 C115 -93.1(2) . . . . ?
C104 N103 C114 C115 88.4(3) . . . . ?
N102 N103 C114 C119 86.8(2) . . . . ?
C104 N103 C114 C119 -91.7(2) . . . . ?
C119 C114 C115 C116 1.0(4) . . . . ?
N103 C114 C115 C116 -179.1(2) . . . . ?
C114 C115 C116 C117 0.5(4) . . . . ?
C115 C116 C117 C118 -0.9(4) . . . . ?
C116 C117 C118 C119 0.0(4) . . . . ?
C117 C118 C119 O120 -178.7(2) . . . . ?
C117 C118 C119 C114 1.3(3) . . . . ?
C115 C114 C119 O120 178.2(2) . . . . ?
N103 C114 C119 O120 -1.8(3) . . . . ?
C115 C114 C119 C118 -1.8(3) . . . . ?
N103 C114 C119 C118 178.25(18) . . . . ?
C118 C119 O120 C121 -2.5(3) . . . . ?
C114 C119 O120 C121 177.5(2) . . . . ?
N103 C104 B122 C135 31.0(3) . . . . ?
C105 C104 B122 C135 -155.2(2) . . . . ?
N103 C104 B122 C123 -93.2(2) . . . . ?
C105 C104 B122 C123 80.6(2) . . . . ?
N103 C104 B122 C129 150.63(18) . . . . ?
C105 C104 B122 C129 -35.7(3) . . . . ?
C135 B122 C123 C124 -152.93(18) . . . . ?
C129 B122 C123 C124 85.1(2) . . . . ?
C104 B122 C123 C124 -30.8(2) . . . . ?
C135 B122 C123 C128 36.1(2) . . . . ?
C129 B122 C123 C128 -85.8(2) . . . . ?
C104 B122 C123 C128 158.24(17) . . . . ?
C128 C123 C124 C125 0.0(3) . . . . ?
B122 C123 C124 C125 -171.46(19) . . . . ?
C123 C124 C125 C126 -1.3(3) . . . . ?
C124 C125 C126 C127 0.8(3) . . . . ?
C125 C126 C127 C128 1.0(3) . . . . ?
C126 C127 C128 C123 -2.4(3) . . . . ?
C124 C123 C128 C127 1.9(3) . . . . ?
B122 C123 C128 C127 173.47(19) . . . . ?
C135 B122 C129 C130 -101.3(2) . . . . ?
C123 B122 C129 C130 22.8(2) . . . . ?
C104 B122 C129 C130 139.18(18) . . . . ?
C135 B122 C129 C134 76.5(2) . . . . ?
C123 B122 C129 C134 -159.47(19) . . . . ?
C104 B122 C129 C134 -43.1(2) . . . . ?
C134 C129 C130 C131 -0.9(3) . . . . ?
B122 C129 C130 C131 177.02(19) . . . . ?
C129 C130 C131 C132 -0.1(4) . . . . ?
C130 C131 C132 C133 0.9(4) . . . . ?
C131 C132 C133 C134 -0.7(4) . . . . ?
C132 C133 C134 C129 -0.4(4) . . . . ?
C130 C129 C134 C133 1.1(3) . . . . ?
B122 C129 C134 C133 -176.7(2) . . . . ?
C123 B122 C135 C140 22.5(3) . . . . ?
C129 B122 C135 C140 143.3(2) . . . . ?
C104 B122 C135 C140 -98.6(2) . . . . ?
C123 B122 C135 C136 -158.94(18) . . . . ?
C129 B122 C135 C136 -38.1(2) . . . . ?
C104 B122 C135 C136 79.9(2) . . . . ?
C140 C135 C136 C137 -0.7(3) . . . . ?
B122 C135 C136 C137 -179.4(2) . . . . ?
C135 C136 C137 C138 -1.5(4) . . . . ?
C136 C137 C138 C139 2.2(4) . . . . ?
C137 C138 C139 C140 -0.7(4) . . . . ?
C136 C135 C140 C139 2.2(3) . . . . ?
B122 C135 C140 C139 -179.1(2) . . . . ?
C138 C139 C140 C135 -1.5(4) . . . . ?

_refine_diff_density_max         0.464
_refine_diff_density_min         -0.276
_refine_diff_density_rms         0.054

_shelx_res_file                  
;

    schm132_sq.res created by SHELXL-2014/7


TITL schm132 in P-1
CELL  1.54178  11.2078  16.0505  16.8226   74.625   88.792   85.859
ZERR    4.000   0.0004   0.0006   0.0007    0.002    0.002    0.002
LATT  1
SFAC C H B N O
UNIT 140 122 4 12 13

rem 1 EtO per unit cell squeezed out

OMIT    -3   6   5
OMIT     5 -10   1
OMIT    -6  10   0
OMIT     4  -4   4
OMIT     0  -7   2

TEMP -150.170
rem colourless plates
rem sadabs transmission 0.8186  0.9705
SIZE 0.06 0.12 0.20

L.S. 12
BOND
BOND $H
ACTA
CONF

FMAP 2
PLAN 20

HTAB

rem DFIX 0.88 N6 H6 N106 H106

ABIN

WGHT    0.081300    2.246000
FVAR       0.43845
O1    5    0.067858    0.139529    0.440722    11.00000    0.03832    0.03868 =
         0.03602   -0.01376    0.00518   -0.00788
N2    4    0.171503    0.180810    0.433798    11.00000    0.03694    0.03819 =
         0.03808   -0.01547    0.00238   -0.00679
N3    4    0.212337    0.178919    0.360370    11.00000    0.03485    0.02848 =
         0.03343   -0.01142    0.00097   -0.00291
C4    1    0.144269    0.140255    0.315706    11.00000    0.03267    0.02346 =
         0.03400   -0.00749    0.00199   -0.00369
C5    1    0.052511    0.115546    0.370927    11.00000    0.03943    0.02768 =
         0.02955   -0.00743    0.00173   -0.00497
N6    4   -0.045035    0.073570    0.360806    11.00000    0.03797    0.03640 =
         0.03366   -0.00974    0.00740   -0.01161
AFIX  43
H6    2   -0.048249    0.058389    0.314367    11.00000   -1.20000
AFIX   0
rem H6    2   -0.049565    0.056974    0.312279    11.00000   -1.20000
C7    1   -0.139278    0.051982    0.414408    11.00000    0.04431    0.02884 =
         0.03033   -0.00181    0.00798   -0.00420
O7    5   -0.139316    0.064456    0.482625    11.00000    0.05677    0.06735 =
         0.03710   -0.01523    0.01528   -0.02333
C8    1   -0.239813    0.014328    0.381646    11.00000    0.03625    0.02874 =
         0.03902   -0.00138    0.00531   -0.00394
C9    1   -0.331523   -0.016196    0.435538    11.00000    0.04101    0.03479 =
         0.04318   -0.00202    0.00881   -0.00623
AFIX  43
H9    2   -0.328297   -0.013220    0.491097    11.00000   -1.20000
AFIX   0
C10   1   -0.427503   -0.050880    0.409205    11.00000    0.03688    0.03733 =
         0.05725   -0.00353    0.01238   -0.00900
AFIX  43
H10   2   -0.489326   -0.072044    0.447103    11.00000   -1.20000
AFIX   0
C11   1   -0.435236   -0.055354    0.328802    11.00000    0.03531    0.04348 =
         0.06315   -0.00900    0.00182   -0.01333
AFIX  43
H11   2   -0.502230   -0.078714    0.311089    11.00000   -1.20000
AFIX   0
C12   1   -0.344220   -0.025398    0.274280    11.00000    0.04862    0.07707 =
         0.04651   -0.01666    0.00632   -0.02154
AFIX  43
H12   2   -0.348024   -0.028775    0.218868    11.00000   -1.20000
AFIX   0
C13   1   -0.247288    0.009602    0.300308    11.00000    0.04052    0.06502 =
         0.04588   -0.00995    0.01318   -0.02208
AFIX  43
H13   2   -0.185423    0.030545    0.262360    11.00000   -1.20000
AFIX   0
C14   1    0.323060    0.220306    0.335822    11.00000    0.03115    0.03621 =
         0.03578   -0.01514    0.00152   -0.00561
C15   1    0.431159    0.175511    0.361005    11.00000    0.03910    0.04180 =
         0.04565   -0.00561   -0.00034    0.00267
AFIX  43
H15   2    0.434027    0.117543    0.394485    11.00000   -1.20000
AFIX   0
C16   1    0.535571    0.216515    0.336630    11.00000    0.03345    0.06118 =
         0.05979   -0.01009   -0.00441    0.00112
AFIX  43
H16   2    0.611001    0.187074    0.353935    11.00000   -1.20000
AFIX   0
C17   1    0.529485    0.300177    0.287183    11.00000    0.03779    0.05646 =
         0.05983   -0.01641    0.00232   -0.01686
AFIX  43
H17   2    0.601334    0.327760    0.269867    11.00000   -1.20000
AFIX   0
C18   1    0.420187    0.344914    0.262196    11.00000    0.04485    0.03617 =
         0.04790   -0.01485    0.00167   -0.01099
AFIX  43
H18   2    0.417486    0.402501    0.227859    11.00000   -1.20000
AFIX   0
C19   1    0.315062    0.305188    0.287569    11.00000    0.03695    0.02871 =
         0.04121   -0.01752   -0.00276   -0.00097
O20   5    0.203089    0.341756    0.269636    11.00000    0.03794    0.03196 =
         0.05448   -0.01344   -0.00185    0.00369
C21   1    0.191470    0.427721    0.216596    11.00000    0.06336    0.03237 =
         0.06949   -0.01017   -0.00378    0.01226
AFIX 137
H21A  2    0.234095    0.466408    0.240580    11.00000   -1.50000
H21B  2    0.106645    0.447758    0.210383    11.00000   -1.50000
H21C  2    0.225704    0.427938    0.162460    11.00000   -1.50000
AFIX   0
B22   3    0.165072    0.116905    0.226281    11.00000    0.03114    0.02479 =
         0.03100   -0.00754    0.00471   -0.00579
C23   1    0.031989    0.132997    0.182513    11.00000    0.03265    0.02708 =
         0.02739   -0.00183    0.00690   -0.00518
C24   1   -0.011169    0.076495    0.141027    11.00000    0.03157    0.03235 =
         0.03251   -0.00563    0.00570   -0.00666
AFIX  43
H24   2    0.035660    0.024714    0.141129    11.00000   -1.20000
AFIX   0
C25   1   -0.120682    0.093320    0.099377    11.00000    0.03680    0.05062 =
         0.03435   -0.00889    0.00360   -0.01242
AFIX  43
H25   2   -0.146683    0.053643    0.071447    11.00000   -1.20000
AFIX   0
C26   1   -0.190612    0.167539    0.099005    11.00000    0.03258    0.06023 =
         0.03899    0.00119   -0.00018   -0.00021
AFIX  43
H26   2   -0.264298    0.179966    0.069935    11.00000   -1.20000
AFIX   0
C27   1   -0.152611    0.224078    0.141438    11.00000    0.04449    0.04119 =
         0.04566   -0.00040    0.00316    0.00809
AFIX  43
H27   2   -0.201510    0.274493    0.143008    11.00000   -1.20000
AFIX   0
C28   1   -0.042951    0.206837    0.181619    11.00000    0.04220    0.02778 =
         0.03786   -0.00474    0.00223   -0.00046
AFIX  43
H28   2   -0.017870    0.246762    0.209587    11.00000   -1.20000
AFIX   0
C29   1    0.214744    0.014647    0.247320    11.00000    0.02674    0.02617 =
         0.04025   -0.01017    0.00061   -0.00473
C30   1    0.257219   -0.021118    0.183382    11.00000    0.04238    0.03048 =
         0.04620   -0.01478    0.00043   -0.00307
AFIX  43
H30   2    0.258864    0.015392    0.128795    11.00000   -1.20000
AFIX   0
C31   1    0.296833   -0.107735    0.196989    11.00000    0.04288    0.03801 =
         0.07523   -0.03088    0.00165   -0.00247
AFIX  43
H31   2    0.323253   -0.129625    0.151928    11.00000   -1.20000
AFIX   0
C32   1    0.297927   -0.162210    0.275953    11.00000    0.03165    0.02343 =
         0.09727   -0.01301   -0.00824   -0.00207
AFIX  43
H32   2    0.325332   -0.221448    0.285712    11.00000   -1.20000
AFIX   0
C33   1    0.258785   -0.129219    0.339850    11.00000    0.02984    0.03198 =
         0.06534    0.00546   -0.00096   -0.00959
AFIX  43
H33   2    0.259654   -0.165964    0.394396    11.00000   -1.20000
AFIX   0
C34   1    0.217897   -0.042932    0.326057    11.00000    0.02723    0.03470 =
         0.04558   -0.00481    0.00259   -0.00676
AFIX  43
H34   2    0.191072   -0.022186    0.371710    11.00000   -1.20000
AFIX   0
C35   1    0.259130    0.179315    0.167289    11.00000    0.04002    0.02798 =
         0.03293   -0.01391    0.00745   -0.01151
C36   1    0.223369    0.256653    0.108621    11.00000    0.05112    0.03268 =
         0.03220   -0.00870    0.00188   -0.01696
AFIX  43
H36   2    0.140419    0.273384    0.101437    11.00000   -1.20000
AFIX   0
C37   1    0.305061    0.309443    0.060805    11.00000    0.07552    0.04222 =
         0.03975   -0.00570    0.00456   -0.03083
AFIX  43
H37   2    0.277618    0.360980    0.021194    11.00000   -1.20000
AFIX   0
C38   1    0.425976    0.287291    0.070633    11.00000    0.06983    0.05536 =
         0.06641   -0.01164    0.02623   -0.03820
AFIX  43
H38   2    0.482085    0.323651    0.038273    11.00000   -1.20000
AFIX   0
C39   1    0.465209    0.211466    0.128157    11.00000    0.04439    0.06247 =
         0.08364   -0.02518    0.02587   -0.02242
AFIX  43
H39   2    0.548457    0.196093    0.135636    11.00000   -1.20000
AFIX   0
C40   1    0.382905    0.158084    0.174763    11.00000    0.03934    0.04009 =
         0.05591   -0.01767    0.01539   -0.01085
AFIX  43
H40   2    0.411126    0.105659    0.212826    11.00000   -1.20000
AFIX   0
O101  5    0.549268    0.685790    0.296511    11.00000    0.03167    0.02791 =
         0.04618   -0.00996    0.00746   -0.00202
N102  4    0.613618    0.750558    0.251439    11.00000    0.03563    0.02564 =
         0.04710   -0.01139    0.00751   -0.00260
N103  4    0.709401    0.710160    0.230069    11.00000    0.03006    0.02338 =
         0.03236   -0.01112    0.00187   -0.00388
C104  1    0.716523    0.621635    0.256825    11.00000    0.02873    0.02410 =
         0.02879   -0.00949   -0.00172   -0.00514
C105  1    0.610273    0.609431    0.300283    11.00000    0.02895    0.02594 =
         0.03374   -0.01024   -0.00114   -0.00247
N106  4    0.563043    0.535299    0.344747    11.00000    0.03217    0.02736 =
         0.03894   -0.00833    0.00534   -0.00417
AFIX  43
H106  2    0.609085    0.486947    0.353928    11.00000   -1.20000
AFIX   0
rem H106  2    0.611198    0.488620    0.354376    11.00000   -1.20000
C107  1    0.447067    0.530344    0.376817    11.00000    0.03061    0.03743 =
         0.03729   -0.00867   -0.00144   -0.00863
O107  5    0.376578    0.593783    0.362813    11.00000    0.02878    0.04284 =
         0.07236   -0.00251    0.00058   -0.00278
C108  1    0.416921    0.444304    0.428912    11.00000    0.03737    0.03653 =
         0.03121   -0.01372    0.00467   -0.01056
C109  1    0.500951    0.379934    0.467503    11.00000    0.04021    0.04484 =
         0.03877   -0.00761    0.00182   -0.01029
AFIX  43
H109  2    0.583878    0.388393    0.459948    11.00000   -1.20000
AFIX   0
C110  1    0.463267    0.302613    0.517524    11.00000    0.05970    0.04119 =
         0.04381   -0.00349   -0.00420   -0.00921
AFIX  43
H110  2    0.520865    0.258267    0.544338    11.00000   -1.20000
AFIX   0
C111  1    0.343440    0.289745    0.528537    11.00000    0.06382    0.04183 =
         0.04362   -0.01411    0.01146   -0.02379
AFIX  43
H111  2    0.318543    0.236819    0.563053    11.00000   -1.20000
AFIX   0
C112  1    0.259678    0.353479    0.489592    11.00000    0.04686    0.04276 =
         0.05633   -0.02331    0.01732   -0.01983
AFIX  43
H112  2    0.176952    0.344161    0.496846    11.00000   -1.20000
AFIX   0
C113  1    0.294921    0.430826    0.440082    11.00000    0.03847    0.03960 =
         0.04955   -0.02068    0.00928   -0.01215
AFIX  43
H113  2    0.236670    0.474848    0.413620    11.00000   -1.20000
AFIX   0
C114  1    0.795350    0.766505    0.182226    11.00000    0.03593    0.02191 =
         0.03498   -0.00909    0.00623   -0.00609
C115  1    0.790898    0.787737    0.097664    11.00000    0.05749    0.05003 =
         0.03532   -0.01576    0.00311   -0.01940
AFIX  43
H115  2    0.731485    0.766589    0.070113    11.00000   -1.20000
AFIX   0
C116  1    0.875273    0.840815    0.053466    11.00000    0.07453    0.05916 =
         0.02898   -0.00910    0.00994   -0.02685
AFIX  43
H116  2    0.874119    0.856959   -0.005094    11.00000   -1.20000
AFIX   0
C117  1    0.960606    0.869854    0.095187    11.00000    0.06044    0.03777 =
         0.04127   -0.00987    0.01485   -0.02166
AFIX  43
H117  2    1.018881    0.905479    0.064563    11.00000   -1.20000
AFIX   0
C118  1    0.964198    0.848815    0.180265    11.00000    0.04343    0.02732 =
         0.03885   -0.01134    0.00677   -0.01256
AFIX  43
H118  2    1.024096    0.869751    0.207596    11.00000   -1.20000
AFIX   0
C119  1    0.879349    0.796757    0.225392    11.00000    0.03442    0.01948 =
         0.03287   -0.00878    0.00411   -0.00281
O120  5    0.870004    0.772060    0.308715    11.00000    0.03450    0.03611 =
         0.03130   -0.00856    0.00138   -0.01136
C121  1    0.958715    0.799544    0.354461    11.00000    0.04385    0.06116 =
         0.03858   -0.01630   -0.00169   -0.02005
AFIX 137
H12A  2    1.037930    0.775577    0.342553    11.00000   -1.50000
H12B  2    0.941841    0.778924    0.413561    11.00000   -1.50000
H12C  2    0.957077    0.862939    0.338572    11.00000   -1.50000
AFIX   0
B122  3    0.818641    0.551063    0.235102    11.00000    0.02800    0.02275 =
         0.02899   -0.00877   -0.00120   -0.00200
C123  1    0.771181    0.521014    0.155911    11.00000    0.03701    0.01923 =
         0.02589   -0.00389   -0.00050   -0.00676
C124  1    0.649887    0.517094    0.140302    11.00000    0.03726    0.03030 =
         0.02840   -0.00604   -0.00065   -0.00884
AFIX  43
H124  2    0.592180    0.539949    0.172496    11.00000   -1.20000
AFIX   0
C125  1    0.609970    0.481274    0.079823    11.00000    0.04344    0.04202 =
         0.03559   -0.00743   -0.00548   -0.01573
AFIX  43
H125  2    0.526632    0.478976    0.072249    11.00000   -1.20000
AFIX   0
C126  1    0.691507    0.448933    0.030591    11.00000    0.05956    0.03876 =
         0.03274   -0.01331   -0.00319   -0.01683
AFIX  43
H126  2    0.664733    0.425013   -0.011279    11.00000   -1.20000
AFIX   0
C127  1    0.812599    0.451959    0.043266    11.00000    0.05570    0.03206 =
         0.03654   -0.01453    0.00431   -0.00934
AFIX  43
H127  2    0.869593    0.430905    0.009394    11.00000   -1.20000
AFIX   0
C128  1    0.850707    0.485839    0.105611    11.00000    0.03981    0.02773 =
         0.03759   -0.01257    0.00050   -0.00615
AFIX  43
H128  2    0.934194    0.485202    0.114638    11.00000   -1.20000
AFIX   0
C129  1    0.827198    0.465068    0.315206    11.00000    0.02519    0.03190 =
         0.03085   -0.00662   -0.00037   -0.00028
C130  1    0.838548    0.380946    0.305168    11.00000    0.03376    0.02989 =
         0.03753   -0.00454   -0.00108   -0.00212
AFIX  43
H130  2    0.837447    0.373796    0.250915    11.00000   -1.20000
AFIX   0
C131  1    0.851340    0.307562    0.371149    11.00000    0.04200    0.03262 =
         0.05193    0.00057   -0.00390    0.00022
AFIX  43
H131  2    0.858612    0.251807    0.361298    11.00000   -1.20000
AFIX   0
C132  1    0.853545    0.315073    0.450525    11.00000    0.04525    0.05076 =
         0.04475    0.00920   -0.00181    0.00481
AFIX  43
H132  2    0.863432    0.264926    0.495620    11.00000   -1.20000
AFIX   0
C133  1    0.841217    0.396362    0.463894    11.00000    0.05359    0.07172 =
         0.03020   -0.00487   -0.00376    0.00860
AFIX  43
H133  2    0.841761    0.402341    0.518574    11.00000   -1.20000
AFIX   0
C134  1    0.827941    0.469920    0.397422    11.00000    0.04343    0.04711 =
         0.03250   -0.01074   -0.00326    0.00774
AFIX  43
H134  2    0.819087    0.525263    0.408116    11.00000   -1.20000
AFIX   0
C135  1    0.948567    0.593717    0.219096    11.00000    0.02803    0.02345 =
         0.04854   -0.01870    0.00284   -0.00077
C136  1    1.020886    0.596938    0.285374    11.00000    0.03611    0.02698 =
         0.06446   -0.01579   -0.01258    0.00219
AFIX  43
H136  2    0.993497    0.573377    0.340007    11.00000   -1.20000
AFIX   0
C137  1    1.130200    0.633042    0.274084    11.00000    0.03580    0.03580 =
         0.09578   -0.02579   -0.01137   -0.00157
AFIX  43
H137  2    1.175609    0.635183    0.320466    11.00000   -1.20000
AFIX   0
C138  1    1.173095    0.665711    0.196148    11.00000    0.03342    0.04378 =
         0.12360   -0.04780    0.01002   -0.01149
AFIX  43
H138  2    1.249516    0.688724    0.188361    11.00000   -1.20000
AFIX   0
C139  1    1.104714    0.665180    0.128403    11.00000    0.06146    0.04931 =
         0.09063   -0.04377    0.04287   -0.02835
AFIX  43
H139  2    1.133755    0.688426    0.074153    11.00000   -1.20000
AFIX   0
C140  1    0.993020    0.630300    0.140418    11.00000    0.04666    0.03923 =
         0.05671   -0.02867    0.01814   -0.01744
AFIX  43
H140  2    0.946030    0.631522    0.093727    11.00000   -1.20000

AFIX   0
HKLF 4

REM  schm132 in P-1
REM R1 =  0.0600 for    9893 Fo > 4sig(Fo)  and  0.0669 for all   11373 data
REM    741 parameters refined using      0 restraints

END

WGHT      0.0813      2.2460

REM No hydrogen bonds found for HTAB generation

REM Highest difference peak  0.464,  deepest hole -0.276,  1-sigma level  0.054
Q1    1   0.1855  0.3088  0.3201  11.00000  0.05    0.46
Q2    1   0.3844  0.5627  0.3221  11.00000  0.05    0.43
Q3    1  -0.0292  0.0397  0.2866  11.00000  0.05    0.39
Q4    1   0.0637  0.1096  0.4916  11.00000  0.05    0.38
Q5    1  -0.2678  0.1733  0.0039  11.00000  0.05    0.34
Q6    1   0.8921  0.5680  0.2221  11.00000  0.05    0.33
Q7    1   0.0605  0.3199  0.0877  11.00000  0.05    0.33
Q8    1   1.0748  0.7055  0.0725  11.00000  0.05    0.32
Q9    1   0.1195  0.1003  0.3542  11.00000  0.05    0.32
Q10   1   0.5051  0.1706  0.3098  11.00000  0.05    0.31
Q11   1   0.0971  0.1563  0.1973  11.00000  0.05    0.31
Q12   1  -0.1026  0.0311  0.3481  11.00000  0.05    0.31
Q13   1   0.8746  0.5119  0.3964  11.00000  0.05    0.31
Q14   1   0.1774 -0.0176  0.2786  11.00000  0.05    0.30
Q15   1   1.0575  0.6144  0.2427  11.00000  0.05    0.30
Q16   1   0.2949  0.2677  0.3249  11.00000  0.05    0.30
Q17   1   0.1954  0.1378  0.3947  11.00000  0.05    0.30
Q18   1   0.0998  0.0746  0.2721  11.00000  0.05    0.29
Q19   1   0.0293  0.0848  0.4263  11.00000  0.05    0.29
Q20   1   1.1650  0.6921  0.1421  11.00000  0.05    0.29
;
_shelx_res_checksum              82815

_shelx_fab_file                  
;
    1    0    0    -35.32      0.00
    2    0    0     22.50      0.00
    3    0    0    -10.05      0.00
    4    0    0      2.31      0.00
    5    0    0      0.93      0.00
    6    0    0     -1.43      0.00
    7    0    0      0.67      0.00
    8    0    0      0.26      0.00
    9    0    0     -0.82      0.00
   10    0    0      1.01      0.00
   11    0    0     -0.87      0.00
   12    0    0      0.46      0.00
   13    0    0     -0.09      0.00
  -13    1    0     -0.21      0.00
  -12    1    0      0.68      0.00
  -11    1    0     -0.97      0.00
  -10    1    0      0.71      0.00
   -9    1    0     -0.15      0.00
   -8    1    0     -0.47      0.00
   -7    1    0      1.21      0.00
   -6    1    0     -1.68      0.00
   -5    1    0      0.67      0.00
   -4    1    0      3.21      0.00
   -3    1    0    -10.58      0.00
   -2    1    0     20.24      0.00
   -1    1    0    -28.09      0.00
    0    1    0     28.91      0.00
    1    1    0    -21.43      0.00
    2    1    0     10.38      0.00
    3    1    0     -1.86      0.00
    4    1    0     -2.03      0.00
    5    1    0      2.76      0.00
    6    1    0     -1.95      0.00
    7    1    0      0.47      0.00
    8    1    0      0.81      0.00
    9    1    0     -1.25      0.00
   10    1    0      1.06      0.00
   11    1    0     -0.68      0.00
   12    1    0      0.30      0.00
   13    1    0     -0.04      0.00
  -13    2    0     -0.10      0.00
  -12    2    0      0.43      0.00
  -11    2    0     -0.41      0.00
  -10    2    0     -0.20      0.00
   -9    2    0      1.01      0.00
   -8    2    0     -1.71      0.00
   -7    2    0      2.48      0.00
   -6    2    0     -3.11      0.00
   -5    2    0      2.64      0.00
   -4    2    0     -0.40      0.00
   -3    2    0     -3.37      0.00
   -2    2    0      7.83      0.00
   -1    2    0    -11.24      0.00
    0    2    0     11.17      0.00
    1    2    0     -6.94      0.00
    2    2    0      1.20      0.00
    3    2    0      2.54      0.00
    4    2    0     -3.35      0.00
    5    2    0      2.48      0.00
    6    2    0     -0.97      0.00
    7    2    0     -0.65      0.00
    8    2    0      1.65      0.00
    9    2    0     -1.61      0.00
   10    2    0      1.02      0.00
   11    2    0     -0.52      0.00
   12    2    0      0.22      0.00
   13    2    0     -0.06      0.00
  -13    3    0      0.14      0.00
  -12    3    0     -0.22      0.00
  -11    3    0      0.62      0.00
  -10    3    0     -1.35      0.00
   -9    3    0      2.04      0.00
   -8    3    0     -2.45      0.00
   -7    3    0      2.87      0.00
   -6    3    0     -3.27      0.00
   -5    3    0      2.96      0.00
   -4    3    0     -1.53      0.00
   -3    3    0     -0.72      0.00
   -2    3    0      3.41      0.00
   -1    3    0     -5.88      0.00
    0    3    0      6.52      0.00
    1    3    0     -4.34      0.00
    2    3    0      0.84      0.00
    3    3    0      1.36      0.00
    4    3    0     -1.44      0.00
    5    3    0      0.49      0.00
    6    3    0      0.56      0.00
    7    3    0     -1.41      0.00
    8    3    0      1.66      0.00
    9    3    0     -1.11      0.00
   10    3    0      0.29      0.00
   11    3    0      0.20      0.00
   12    3    0     -0.32      0.00
   13    3    0      0.25      0.00
  -13    4    0      0.16      0.00
  -12    4    0     -0.50      0.00
  -11    4    0      0.90      0.00
  -10    4    0     -1.34      0.00
   -9    4    0      1.58      0.00
   -8    4    0     -1.47      0.00
   -7    4    0      1.27      0.00
   -6    4    0     -0.97      0.00
   -5    4    0     -0.07      0.00
   -4    4    0      2.14      0.00
   -3    4    0     -4.53      0.00
   -2    4    0      6.34      0.00
   -1    4    0     -7.03      0.00
    0    4    0      6.07      0.00
    1    4    0     -3.43      0.00
    2    4    0      0.54      0.00
    3    4    0      0.83      0.00
    4    4    0     -0.60      0.00
    5    4    0     -0.02      0.00
    6    4    0      0.39      0.00
    7    4    0     -0.63      0.00
    8    4    0      0.52      0.00
    9    4    0      0.14      0.00
   10    4    0     -0.86      0.00
   11    4    0      1.05      0.00
   12    4    0     -0.77      0.00
   13    4    0      0.45      0.00
  -13    5    0      0.04      0.00
  -12    5    0     -0.21      0.00
  -11    5    0      0.20      0.00
  -10    5    0     -0.10      0.00
   -9    5    0     -0.10      0.00
   -8    5    0      0.57      0.00
   -7    5    0     -1.16      0.00
   -6    5    0      1.79      0.00
   -5    5    0     -2.85      0.00
   -4    5    0      4.40      0.00
   -3    5    0     -5.46      0.00
   -2    5    0      5.10      0.00
   -1    5    0     -3.55      0.00
    0    5    0      1.61      0.00
    1    5    0      0.19      0.00
    2    5    0     -1.35      0.00
    3    5    0      1.43      0.00
    4    5    0     -0.84      0.00
    5    5    0      0.35      0.00
    6    5    0     -0.14      0.00
    7    5    0      0.00      0.00
    8    5    0     -0.15      0.00
    9    5    0      0.69      0.00
   10    5    0     -1.06      0.00
   11    5    0      0.77      0.00
   12    5    0     -0.18      0.00
   13    5    0     -0.10      0.00
  -12    6    0     -0.16      0.00
  -11    6    0     -0.02      0.00
  -10    6    0      0.36      0.00
   -9    6    0     -0.82      0.00
   -8    6    0      1.48      0.00
   -7    6    0     -2.08      0.00
   -6    6    0      2.20      0.00
   -5    6    0     -2.01      0.00
   -4    6    0      1.84      0.00
   -3    6    0     -1.43      0.00
   -2    6    0      0.48      0.00
   -1    6    0      0.45      0.00
    1    6    0      0.19      0.00
    2    6    0      0.28      0.00
    3    6    0     -0.66      0.00
    4    6    0      0.90      0.00
    5    6    0     -0.88      0.00
    6    6    0      0.67      0.00
    7    6    0     -0.46      0.00
    8    6    0      0.17      0.00
    9    6    0      0.16      0.00
   10    6    0     -0.12      0.00
   11    6    0     -0.42      0.00
   12    6    0      0.89      0.00
   13    6    0     -0.80      0.00
  -12    7    0     -0.48      0.00
  -11    7    0      0.49      0.00
  -10    7    0     -0.17      0.00
   -9    7    0     -0.33      0.00
   -8    7    0      0.93      0.00
   -7    7    0     -1.26      0.00
   -6    7    0      0.83      0.00
   -5    7    0      0.13      0.00
   -4    7    0     -0.84      0.00
   -3    7    0      0.95      0.00
   -2    7    0     -0.61      0.00
   -1    7    0     -0.30      0.00
    0    7    0      1.82      0.00
    1    7    0     -3.28      0.00
    2    7    0      3.87      0.00
    4    7    0      2.77      0.00
    5    7    0     -1.81      0.00
    6    7    0      0.91      0.00
    7    7    0     -0.36      0.00
    8    7    0      0.16      0.00
    9    7    0     -0.20      0.00
   10    7    0      0.51      0.00
   11    7    0     -0.95      0.00
   12    7    0      1.09      0.00
   13    7    0     -0.71      0.00
  -12    8    0     -0.57      0.00
  -11    8    0      0.58      0.00
  -10    8    0     -0.25      0.00
   -9    8    0     -0.08      0.00
   -8    8    0      0.41      0.00
   -7    8    0     -0.69      0.00
   -6    8    0      0.53      0.00
   -5    8    0      0.12      0.00
   -4    8    0     -0.65      0.00
   -3    8    0      0.50      0.00
   -2    8    0      0.32      0.00
   -1    8    0     -1.57      0.00
    0    8    0      2.91      0.00
    1    8    0     -3.65      0.00
    2    8    0      3.26      0.00
    3    8    0     -2.02      0.00
    4    8    0      0.63      0.00
    5    8    0      0.52      0.00
    6    8    0     -1.25      0.00
    7    8    0      1.38      0.00
    8    8    0     -1.00      0.00
    9    8    0      0.46      0.00
   10    8    0      0.02      0.00
   11    8    0     -0.37      0.00
   12    8    0      0.43      0.00
  -11    9    0      0.13      0.00
  -10    9    0      0.13      0.00
   -9    9    0     -0.29      0.00
   -8    9    0      0.62      0.00
   -7    9    0     -1.25      0.00
   -6    9    0      1.48      0.00
   -5    9    0     -0.75      0.00
   -4    9    0     -0.31      0.00
   -3    9    0      0.65      0.00
   -2    9    0     -0.06      0.00
   -1    9    0     -0.78      0.00
    0    9    0      1.14      0.00
    1    9    0     -0.62      0.00
    2    9    0     -0.67      0.00
    3    9    0      2.14      0.00
    4    9    0     -3.18      0.00
    5    9    0      3.65      0.00
    6    9    0     -3.57      0.00
    7    9    0      2.93      0.00
    8    9    0     -1.96      0.00
    9    9    0      1.08      0.00
   10    9    0     -0.47      0.00
   11    9    0      0.07      0.00
   12    9    0      0.13      0.00
  -11   10    0     -0.05      0.00
  -10   10    0      0.13      0.00
   -9   10    0     -0.21      0.00
   -8   10    0      0.51      0.00
   -7   10    0     -1.00      0.00
   -6   10    0      0.94      0.00
   -5   10    0      0.09      0.00
   -4   10    0     -1.14      0.00
   -3   10    0      1.07      0.00
   -2   10    0     -0.11      0.00
   -1   10    0     -0.51      0.00
    0   10    0      0.09      0.00
    1   10    0      1.12      0.00
    2   10    0     -2.49      0.00
    3   10    0      3.51      0.00
    4   10    0     -3.93      0.00
    5   10    0      3.79      0.00
    6   10    0     -3.21      0.00
    7   10    0      2.30      0.00
    8   10    0     -1.32      0.00
    9   10    0      0.56      0.00
   10   10    0     -0.07      0.00
   11   10    0     -0.25      0.00
   12   10    0      0.39      0.00
  -10   11    0     -0.21      0.00
   -9   11    0      0.43      0.00
   -8   11    0     -0.66      0.00
   -7   11    0      0.73      0.00
   -6   11    0     -0.87      0.00
   -5   11    0      1.17      0.00
   -4   11    0     -1.08      0.00
   -3   11    0      0.10      0.00
   -2   11    0      1.13      0.00
   -1   11    0     -1.51      0.00
    0   11    0      0.79      0.00
    1   11    0      0.41      0.00
    2   11    0     -1.49      0.00
    3   11    0      2.17      0.00
    4   11    0     -2.30      0.00
    5   11    0      1.94      0.00
    6   11    0     -1.31      0.00
    7   11    0      0.64      0.00
    8   11    0     -0.09      0.00
    9   11    0     -0.27      0.00
   10   11    0      0.43      0.00
   11   11    0     -0.46      0.00
  -10   12    0     -0.34      0.00
   -9   12    0      0.77      0.00
   -8   12    0     -1.19      0.00
   -7   12    0      1.15      0.00
   -6   12    0     -0.63      0.00
   -5   12    0      0.03      0.00
   -4   12    0      0.59      0.00
   -3   12    0     -1.45      0.00
   -2   12    0      2.24      0.00
   -1   12    0     -2.29      0.00
    0   12    0      1.46      0.00
    1   12    0     -0.25      0.00
    2   12    0     -0.78      0.00
    3   12    0      1.34      0.00
    4   12    0     -1.31      0.00
    5   12    0      0.84      0.00
    6   12    0     -0.29      0.00
    7   12    0     -0.11      0.00
    8   12    0      0.34      0.00
    9   12    0     -0.38      0.00
   10   12    0      0.25      0.00
   11   12    0     -0.07      0.00
   -9   13    0      0.39      0.00
   -8   13    0     -0.45      0.00
   -7   13    0      0.05      0.00
   -6   13    0      0.65      0.00
   -5   13    0     -1.12      0.00
   -4   13    0      1.30      0.00
   -3   13    0     -1.55      0.00
   -2   13    0      1.81      0.00
   -1   13    0     -1.50      0.00
    0   13    0      0.47      0.00
    1   13    0      0.71      0.00
    2   13    0     -1.45      0.00
    3   13    0      1.59      0.00
    4   13    0     -1.27      0.00
    5   13    0      0.71      0.00
    6   13    0     -0.17      0.00
    7   13    0     -0.17      0.00
    8   13    0      0.25      0.00
    9   13    0     -0.10      0.00
   10   13    0     -0.13      0.00
   -8   14    0     -0.08      0.00
   -7   14    0     -0.03      0.00
   -6   14    0      0.27      0.00
   -5   14    0     -0.41      0.00
   -4   14    0      0.41      0.00
   -3   14    0     -0.41      0.00
   -2   14    0      0.28      0.00
   -1   14    0      0.34      0.00
    0   14    0     -1.28      0.00
    1   14    0      1.93      0.00
    2   14    0     -1.97      0.00
    3   14    0      1.56      0.00
    4   14    0     -0.98      0.00
    5   14    0      0.32      0.00
    6   14    0      0.23      0.00
    7   14    0     -0.44      0.00
    8   14    0      0.29      0.00
    9   14    0     -0.02      0.00
   10   14    0     -0.14      0.00
   -7   15    0      0.37      0.00
   -6   15    0     -0.24      0.00
   -5   15    0      0.01      0.00
   -4   15    0      0.02      0.00
   -3   15    0      0.25      0.00
   -2   15    0     -0.75      0.00
   -1   15    0      1.36      0.00
    0   15    0     -1.84      0.00
    1   15    0      1.87      0.00
    2   15    0     -1.44      0.00
    3   15    0      0.81      0.00
    4   15    0     -0.19      0.00
    5   15    0     -0.31      0.00
    6   15    0      0.51      0.00
    7   15    0     -0.36      0.00
    8   15    0      0.06      0.00
    9   15    0      0.08      0.00
   -6   16    0      0.15      0.00
   -5   16    0     -0.42      0.00
   -4   16    0      0.29      0.00
   -3   16    0      0.21      0.00
   -2   16    0     -0.74      0.00
   -1   16    0      1.11      0.00
    0   16    0     -1.27      0.00
    1   16    0      1.15      0.00
    2   16    0     -0.75      0.00
    3   16    0      0.29      0.00
    4   16    0      0.00      0.00
    5   16    0     -0.03      0.00
    6   16    0     -0.14      0.00
    7   16    0      0.33      0.00
    8   16    0     -0.33      0.00
   -5   17    0     -0.45      0.00
   -4   17    0      0.26      0.00
   -3   17    0      0.13      0.00
   -2   17    0     -0.46      0.00
   -1   17    0      0.68      0.00
    0   17    0     -0.84      0.00
    1   17    0      0.85      0.00
    2   17    0     -0.67      0.00
    3   17    0      0.48      0.00
    4   17    0     -0.48      0.00
    5   17    0      0.59      0.00
    6   17    0     -0.60      0.00
    7   17    0      0.45      0.00
   -3   18    0      0.22      0.00
   -2   18    0     -0.39      0.00
   -1   18    0      0.50      0.00
    0   18    0     -0.60      0.00
    1   18    0      0.62      0.00
    2   18    0     -0.51      0.00
    3   18    0      0.41      0.00
    4   18    0     -0.40      0.00
    5   18    0      0.37      0.00
    0   19    0     -0.23      0.00
    1   19    0      0.20      0.00
    2   19    0     -0.10      0.00
   -4  -18    1     -0.28      0.00
   -3  -18    1      0.32      0.00
   -2  -18    1     -0.43      0.00
   -1  -18    1      0.55      0.00
    0  -18    1     -0.53      0.00
    1  -18    1      0.44      0.00
    2  -18    1     -0.33      0.00
    3  -18    1      0.21      0.00
   -6  -17    1     -0.57      0.00
   -5  -17    1      0.66      0.00
   -4  -17    1     -0.62      0.00
   -3  -17    1      0.63      0.00
   -2  -17    1     -0.78      0.00
   -1  -17    1      0.89      0.00
    0  -17    1     -0.81      0.00
    1  -17    1      0.62      0.00
    2  -17    1     -0.41      0.00
    3  -17    1      0.14      0.00
    4  -17    1      0.17      0.00
    5  -17    1     -0.29      0.00
   -8  -16    1     -0.33      0.00
   -7  -16    1      0.45      0.00
   -6  -16    1     -0.40      0.00
   -5  -16    1      0.28      0.00
   -4  -16    1     -0.24      0.00
   -3  -16    1      0.41      0.00
   -2  -16    1     -0.74      0.00
   -1  -16    1      1.01      0.00
    0  -16    1     -1.03      0.00
    1  -16    1      0.83      0.00
    2  -16    1     -0.49      0.00
    3  -16    1      0.04      0.00
    4  -16    1      0.34      0.00
    5  -16    1     -0.38      0.00
    6  -16    1      0.09      0.00
   -9  -15    1      0.10      0.00
   -8  -15    1     -0.01      0.00
   -7  -15    1     -0.23      0.00
   -6  -15    1      0.39      0.00
   -5  -15    1     -0.26      0.00
   -4  -15    1     -0.11      0.00
   -3  -15    1      0.60      0.00
   -2  -15    1     -1.13      0.00
   -1  -15    1      1.49      0.00
    0  -15    1     -1.47      0.00
    1  -15    1      1.07      0.00
    2  -15    1     -0.56      0.00
    3  -15    1      0.16      0.00
    4  -15    1      0.03      0.00
    5  -15    1      0.07      0.00
    6  -15    1     -0.33      0.00
    7  -15    1      0.43      0.00
   -9  -14    1     -0.03      0.00
   -8  -14    1      0.33      0.00
   -7  -14    1     -0.51      0.00
   -6  -14    1      0.32      0.00
   -5  -14    1      0.23      0.00
   -4  -14    1     -0.88      0.00
   -3  -14    1      1.45      0.00
   -2  -14    1     -1.86      0.00
   -1  -14    1      1.89      0.00
    0  -14    1     -1.36      0.00
    1  -14    1      0.54      0.00
    2  -14    1      0.00      0.00
    3  -14    1     -0.12      0.00
    4  -14    1      0.09      0.00
    5  -14    1     -0.06      0.00
    6  -14    1     -0.05      0.00
    7  -14    1      0.16      0.00
    8  -14    1     -0.15      0.00
  -10  -13    1     -0.19      0.00
   -9  -13    1     -0.02      0.00
   -8  -13    1      0.18      0.00
   -7  -13    1     -0.10      0.00
   -6  -13    1     -0.29      0.00
   -5  -13    1      0.89      0.00
   -4  -13    1     -1.48      0.00
   -3  -13    1      1.82      0.00
   -2  -13    1     -1.72      0.00
   -1  -13    1      1.05      0.00
    0  -13    1      0.10      0.00
    1  -13    1     -1.15      0.00
    2  -13    1      1.51      0.00
    3  -13    1     -1.33      0.00
    4  -13    1      1.13      0.00
    5  -13    1     -0.99      0.00
    6  -13    1      0.59      0.00
    7  -13    1     -0.04      0.00
    8  -13    1     -0.27      0.00
    9  -13    1      0.24      0.00
  -11  -12    1      0.09      0.00
  -10  -12    1      0.06      0.00
   -9  -12    1     -0.20      0.00
   -8  -12    1      0.17      0.00
   -7  -12    1      0.05      0.00
   -6  -12    1     -0.46      0.00
   -5  -12    1      1.00      0.00
   -4  -12    1     -1.43      0.00
   -3  -12    1      1.40      0.00
   -2  -12    1     -0.76      0.00
   -1  -12    1     -0.37      0.00
    0  -12    1      1.69      0.00
    1  -12    1     -2.60      0.00
    2  -12    1      2.60      0.00
    3  -12    1     -1.86      0.00
    4  -12    1      1.01      0.00
    5  -12    1     -0.30      0.00
    6  -12    1     -0.40      0.00
    7  -12    1      0.96      0.00
    8  -12    1     -1.00      0.00
    9  -12    1      0.62      0.00
  -11  -11    1     -0.38      0.00
  -10  -11    1      0.48      0.00
   -9  -11    1     -0.40      0.00
   -8  -11    1      0.10      0.00
   -7  -11    1      0.38      0.00
   -6  -11    1     -0.97      0.00
   -5  -11    1      1.52      0.00
   -4  -11    1     -1.78      0.00
   -3  -11    1      1.49      0.00
   -2  -11    1     -0.68      0.00
   -1  -11    1     -0.47      0.00
    0  -11    1      1.63      0.00
    1  -11    1     -2.25      0.00
    2  -11    1      1.77      0.00
    3  -11    1     -0.40      0.00
    4  -11    1     -0.83      0.00
    5  -11    1      1.31      0.00
    6  -11    1     -1.33      0.00
    7  -11    1      1.25      0.00
    8  -11    1     -0.99      0.00
    9  -11    1      0.55      0.00
   10  -11    1     -0.24      0.00
  -11  -10    1     -0.45      0.00
  -10  -10    1      0.26      0.00
   -9  -10    1      0.15      0.00
   -8  -10    1     -0.87      0.00
   -7  -10    1      1.80      0.00
   -6  -10    1     -2.64      0.00
   -5  -10    1      3.17      0.00
   -4  -10    1     -3.23      0.00
   -3  -10    1      2.71      0.00
   -2  -10    1     -1.69      0.00
   -1  -10    1      0.45      0.00
    0  -10    1      0.56      0.00
    1  -10    1     -0.82      0.00
    2  -10    1      0.07      0.00
    3  -10    1      1.07      0.00
    4  -10    1     -1.41      0.00
    5  -10    1      0.68      0.00
    6  -10    1      0.15      0.00
    7  -10    1     -0.29      0.00
    8  -10    1      0.09      0.00
    9  -10    1     -0.06      0.00
   10  -10    1      0.10      0.00
   11  -10    1     -0.04      0.00
  -12   -9    1      0.16      0.00
  -11   -9    1      0.03      0.00
  -10   -9    1     -0.39      0.00
   -9   -9    1      1.00      0.00
   -8   -9    1     -1.95      0.00
   -7   -9    1      3.01      0.00
   -6   -9    1     -3.75      0.00
   -5   -9    1      3.92      0.00
   -4   -9    1     -3.48      0.00
   -3   -9    1      2.41      0.00
   -2   -9    1     -0.95      0.00
   -1   -9    1     -0.27      0.00
    0   -9    1      0.76      0.00
    1   -9    1     -0.46      0.00
    2   -9    1     -0.29      0.00
    3   -9    1      0.80      0.00
    4   -9    1     -0.41      0.00
    5   -9    1     -0.67      0.00
    6   -9    1      1.35      0.00
    7   -9    1     -1.10      0.00
    8   -9    1      0.56      0.00
    9   -9    1     -0.35      0.00
   10   -9    1      0.25      0.00
   11   -9    1     -0.02      0.00
  -12   -8    1      0.11      0.00
  -11   -8    1      0.00      0.00
  -10   -8    1     -0.30      0.00
   -9   -8    1      0.78      0.00
   -8   -8    1     -1.44      0.00
   -7   -8    1      2.00      0.00
   -6   -8    1     -2.03      0.00
   -5   -8    1      1.38      0.00
   -4   -8    1     -0.16      0.00
   -3   -8    1     -1.42      0.00
   -2   -8    1      2.88      0.00
   -1   -8    1     -3.46      0.00
    0   -8    1      2.88      0.00
    1   -8    1     -1.69      0.00
    2   -8    1      0.53      0.00
    3   -8    1      0.23      0.00
    4   -8    1     -0.33      0.00
    5   -8    1     -0.19      0.00
    6   -8    1      0.68      0.00
    7   -8    1     -0.64      0.00
    8   -8    1      0.32      0.00
    9   -8    1     -0.08      0.00
   10   -8    1     -0.16      0.00
   11   -8    1      0.45      0.00
   12   -8    1     -0.45      0.00
  -13   -7    1     -0.43      0.00
  -12   -7    1      0.74      0.00
  -11   -7    1     -0.67      0.00
  -10   -7    1      0.36      0.00
   -9   -7    1     -0.10      0.00
   -8   -7    1     -0.01      0.00
   -7   -7    1     -0.14      0.00
   -6   -7    1      0.78      0.00
   -5   -7    1     -1.93      0.00
   -4   -7    1      3.30      0.00
   -3   -7    1     -4.61      0.00
   -2   -7    1      5.37      0.00
   -1   -7    1     -4.94      0.00
    0   -7    1      3.33      0.00
    1   -7    1     -1.42      0.00
    2   -7    1     -0.01      0.00
    3   -7    1      0.86      0.00
    4   -7    1     -1.03      0.00
    5   -7    1      0.39      0.00
    6   -7    1      0.52      0.00
    7   -7    1     -0.89      0.00
    8   -7    1      0.57      0.00
    9   -7    1     -0.04      0.00
   10   -7    1     -0.40      0.00
   11   -7    1      0.67      0.00
   12   -7    1     -0.57      0.00
  -13   -6    1     -0.78      0.00
  -12   -6    1      0.94      0.00
  -11   -6    1     -0.58      0.00
  -10   -6    1      0.13      0.00
   -9   -6    1     -0.11      0.00
   -8   -6    1      0.42      0.00
   -7   -6    1     -0.82      0.00
   -6   -6    1      1.34      0.00
   -5   -6    1     -2.00      0.00
   -4   -6    1      2.58      0.00
   -3   -6    1     -2.92      0.00
   -2   -6    1      2.84      0.00
   -1   -6    1     -2.07      0.00
    0   -6    1      0.82      0.00
    1   -6    1      0.06      0.00
    2   -6    1     -0.10      0.00
    3   -6    1     -0.22      0.00
    4   -6    1      0.56      0.00
    5   -6    1     -1.13      0.00
    6   -6    1      1.79      0.00
    7   -6    1     -1.91      0.00
    8   -6    1      1.32      0.00
    9   -6    1     -0.61      0.00
   10   -6    1      0.11      0.00
   11   -6    1      0.21      0.00
   12   -6    1     -0.28      0.00
  -13   -5    1     -0.29      0.00
  -12   -5    1      0.04      0.00
  -11   -5    1      0.55      0.00
  -10   -5    1     -0.86      0.00
   -9   -5    1      0.54      0.00
   -8   -5    1     -0.03      0.00
   -7   -5    1     -0.19      0.00
   -6   -5    1      0.26      0.00
   -5   -5    1     -0.35      0.00
   -4   -5    1      0.25      0.00
   -3   -5    1      0.01      0.00
   -2   -5    1      0.05      0.00
   -1   -5    1     -0.60      0.00
    0   -5    1      1.50      0.00
    1   -5    1     -2.70      0.00
    2   -5    1      3.85      0.00
    3   -5    1     -4.19      0.00
    4   -5    1      3.52      0.00
    5   -5    1     -2.64      0.00
    6   -5    1      2.16      0.00
    7   -5    1     -1.72      0.00
    8   -5    1      1.05      0.00
    9   -5    1     -0.46      0.00
   10   -5    1      0.14      0.00
   11   -5    1      0.06      0.00
   12   -5    1     -0.13      0.00
  -13   -4    1      0.47      0.00
  -12   -4    1     -0.85      0.00
  -11   -4    1      1.20      0.00
  -10   -4    1     -1.10      0.00
   -9   -4    1      0.47      0.00
   -8   -4    1      0.10      0.00
   -7   -4    1     -0.22      0.00
   -6   -4    1      0.21      0.00
   -5   -4    1     -0.22      0.00
   -4   -4    1      0.05      0.00
   -3   -4    1     -0.18      0.00
   -2   -4    1      1.61      0.00
   -1   -4    1     -4.22      0.00
    0   -4    1      6.52      0.00
    1   -4    1     -7.40      0.00
    2   -4    1      6.81      0.00
    3   -4    1     -5.07      0.00
    4   -4    1      2.73      0.00
    5   -4    1     -0.81      0.00
    6   -4    1     -0.12      0.00
    7   -4    1      0.53      0.00
    8   -4    1     -0.92      0.00
    9   -4    1      1.15      0.00
   10   -4    1     -1.02      0.00
   11   -4    1      0.73      0.00
   12   -4    1     -0.42      0.00
   13   -4    1      0.08      0.00
  -13   -3    1      0.49      0.00
  -12   -3    1     -0.62      0.00
  -11   -3    1      0.57      0.00
  -10   -3    1     -0.13      0.00
   -9   -3    1     -0.64      0.00
   -8   -3    1      1.19      0.00
   -7   -3    1     -1.14      0.00
   -6   -3    1      0.77      0.00
   -5   -3    1     -0.36      0.00
   -4   -3    1      0.08      0.00
   -3   -3    1     -0.79      0.00
   -2   -3    1      3.34      0.00
   -1   -3    1     -6.69      0.00
    0   -3    1      8.30      0.00
    1   -3    1     -7.05      0.00
    2   -3    1      4.13      0.00
    3   -3    1     -1.07      0.00
    4   -3    1     -1.41      0.00
    5   -3    1      2.87      0.00
    6   -3    1     -3.15      0.00
    7   -3    1      2.83      0.00
    8   -3    1     -2.54      0.00
    9   -3    1      2.19      0.00
   10   -3    1     -1.54      0.00
   11   -3    1      0.84      0.00
   12   -3    1     -0.40      0.00
   13   -3    1      0.15      0.00
  -13   -2    1      0.05      0.00
  -12   -2    1      0.08      0.00
  -11   -2    1     -0.35      0.00
  -10   -2    1      0.87      0.00
   -9   -2    1     -1.52      0.00
   -8   -2    1      1.69      0.00
   -7   -2    1     -0.97      0.00
   -6   -2    1     -0.22      0.00
   -5   -2    1      1.24      0.00
   -4   -2    1     -1.66      0.00
   -3   -2    1      0.58      0.00
   -2   -2    1      2.80      0.00
   -1   -2    1     -7.20      0.00
    0   -2    1      9.53      0.00
    1   -2    1     -8.14      0.00
    2   -2    1      4.36      0.00
    3   -2    1     -0.38      0.00
    4   -2    1     -2.58      0.00
    5   -2    1      4.02      0.00
    6   -2    1     -3.91      0.00
    7   -2    1      3.02      0.00
    8   -2    1     -2.18      0.00
    9   -2    1      1.42      0.00
   10   -2    1     -0.53      0.00
   11   -2    1     -0.14      0.00
   12   -2    1      0.25      0.00
   13   -2    1     -0.03      0.00
  -13   -1    1     -0.06      0.00
  -12   -1    1      0.31      0.00
  -11   -1    1     -0.67      0.00
  -10   -1    1      1.09      0.00
   -9   -1    1     -1.36      0.00
   -8   -1    1      0.97      0.00
   -7   -1    1      0.26      0.00
   -6   -1    1     -1.66      0.00
   -5   -1    1      2.41      0.00
   -4   -1    1     -1.84      0.00
   -3   -1    1     -1.40      0.00
   -2   -1    1      8.44      0.00
   -1   -1    1    -17.25      0.00
    0   -1    1     22.64      0.00
    1   -1    1    -21.09      0.00
    2   -1    1     14.18      0.00
    3   -1    1     -6.32      0.00
    4   -1    1      0.64      0.00
    5   -1    1      2.05      0.00
    6   -1    1     -2.38      0.00
    7   -1    1      1.62      0.00
    8   -1    1     -0.77      0.00
    9   -1    1      0.02      0.00
   10   -1    1      0.70      0.00
   11   -1    1     -1.01      0.00
   12   -1    1      0.70      0.00
   13   -1    1     -0.20      0.00
  -13    0    1     -0.07      0.00
  -12    0    1      0.42      0.00
  -11    0    1     -0.81      0.00
  -10    0    1      0.98      0.00
   -9    0    1     -0.87      0.00
   -8    0    1      0.30      0.00
   -7    0    1      0.70      0.00
   -6    0    1     -1.49      0.00
   -5    0    1      0.98      0.00
   -4    0    1      2.15      0.00
   -3    0    1     -9.54      0.00
   -2    0    1     21.35      0.00
   -1    0    1    -33.29      0.00
    0    0    1     38.13      0.00
    1    0    1    -32.47      0.00
    2    0    1     20.37      0.00
    3    0    1     -8.88      0.00
    4    0    1      1.85      0.00
    5    0    1      1.00      0.00
    6    0    1     -1.34      0.00
    7    0    1      0.59      0.00
    8    0    1      0.28      0.00
    9    0    1     -0.88      0.00
   10    0    1      1.16      0.00
   11    0    1     -1.04      0.00
   12    0    1      0.56      0.00
   13    0    1     -0.14      0.00
  -13    1    1     -0.22      0.00
  -12    1    1      0.66      0.00
  -11    1    1     -0.93      0.00
  -10    1    1      0.74      0.00
   -9    1    1     -0.32      0.00
   -8    1    1     -0.22      0.00
   -7    1    1      0.91      0.00
   -6    1    1     -1.16      0.00
   -5    1    1     -0.39      0.00
   -4    1    1      5.10      0.00
   -3    1    1    -13.54      0.00
   -2    1    1     24.21      0.00
   -1    1    1    -32.36      0.00
    0    1    1     32.46      0.00
    1    1    1    -23.69      0.00
    2    1    1     11.55      0.00
    3    1    1     -2.41      0.00
    4    1    1     -1.74      0.00
    5    1    1      2.57      0.00
    6    1    1     -1.81      0.00
    7    1    1      0.41      0.00
    8    1    1      0.78      0.00
    9    1    1     -1.23      0.00
   10    1    1      1.11      0.00
   11    1    1     -0.74      0.00
   12    1    1      0.32      0.00
   13    1    1     -0.04      0.00
  -13    2    1     -0.20      0.00
  -12    2    1      0.59      0.00
  -11    2    1     -0.60      0.00
  -10    2    1      0.07      0.00
   -9    2    1      0.62      0.00
   -8    2    1     -1.23      0.00
   -7    2    1      1.88      0.00
   -6    2    1     -2.14      0.00
   -5    2    1      0.91      0.00
   -4    2    1      2.39      0.00
   -3    2    1     -7.23      0.00
   -2    2    1     12.24      0.00
   -1    2    1    -15.07      0.00
    0    2    1     13.26      0.00
    1    2    1     -7.00      0.00
    2    2    1      0.01      0.00
    3    2    1      4.00      0.00
    4    2    1     -4.55      0.00
    5    2    1      3.31      0.00
    6    2    1     -1.48      0.00
    7    2    1     -0.37      0.00
    8    2    1      1.50      0.00
    9    2    1     -1.57      0.00
   10    2    1      1.09      0.00
   11    2    1     -0.62      0.00
   12    2    1      0.29      0.00
   13    2    1     -0.08      0.00
  -13    3    1      0.06      0.00
  -12    3    1      0.01      0.00
  -11    3    1      0.32      0.00
  -10    3    1     -1.05      0.00
   -9    3    1      1.73      0.00
   -8    3    1     -2.15      0.00
   -7    3    1      2.60      0.00
   -6    3    1     -2.91      0.00
   -5    3    1      2.35      0.00
   -4    3    1     -0.73      0.00
   -3    3    1     -1.38      0.00
   -2    3    1      3.48      0.00
   -1    3    1     -4.89      0.00
    1    3    1     -1.16      0.00
    2    3    1     -2.44      0.00
    3    3    1      4.01      0.00
    4    3    1     -3.25      0.00
    5    3    1      1.52      0.00
    6    3    1      0.20      0.00
    7    3    1     -1.51      0.00
    8    3    1      1.96      0.00
    9    3    1     -1.46      0.00
   10    3    1      0.66      0.00
   11    3    1     -0.14      0.00
   12    3    1     -0.04      0.00
   13    3    1      0.06      0.00
  -13    4    1      0.20      0.00
  -12    4    1     -0.49      0.00
  -11    4    1      0.97      0.00
  -10    4    1     -1.53      0.00
   -9    4    1      1.84      0.00
   -8    4    1     -1.81      0.00
   -7    4    1      1.75      0.00
   -6    4    1     -1.57      0.00
   -5    4    1      0.60      0.00
   -4    4    1      1.30      0.00
   -3    4    1     -3.36      0.00
   -2    4    1      4.83      0.00
   -1    4    1     -5.29      0.00
    0    4    1      4.12      0.00
    1    4    1     -1.36      0.00
    2    4    1     -1.39      0.00
    3    4    1      2.30      0.00
    4    4    1     -1.44      0.00
    5    4    1      0.20      0.00
    6    4    1      0.68      0.00
    7    4    1     -1.19      0.00
    8    4    1      1.09      0.00
    9    4    1     -0.32      0.00
   10    4    1     -0.49      0.00
   11    4    1      0.76      0.00
   12    4    1     -0.58      0.00
   13    4    1      0.32      0.00
  -13    5    1      0.09      0.00
  -12    5    1     -0.31      0.00
  -11    5    1      0.44      0.00
  -10    5    1     -0.50      0.00
   -9    5    1      0.40      0.00
   -8    5    1     -0.03      0.00
   -7    5    1     -0.47      0.00
   -6    5    1      1.18      0.00
   -5    5    1     -2.57      0.00
   -4    5    1      4.46      0.00
   -3    5    1     -5.69      0.00
   -2    5    1      5.34      0.00
   -1    5    1     -3.68      0.00
    0    5    1      1.38      0.00
    1    5    1      0.96      0.00
    2    5    1     -2.45      0.00
    3    5    1      2.47      0.00
    4    5    1     -1.53      0.00
    5    5    1      0.66      0.00
    6    5    1     -0.15      0.00
    7    5    1     -0.11      0.00
    8    5    1     -0.06      0.00
    9    5    1      0.69      0.00
   10    5    1     -1.12      0.00
   11    5    1      0.87      0.00
   12    5    1     -0.34      0.00
   13    5    1      0.06      0.00
  -12    6    1     -0.07      0.00
  -11    6    1     -0.15      0.00
  -10    6    1      0.44      0.00
   -9    6    1     -0.81      0.00
   -8    6    1      1.40      0.00
   -7    6    1     -2.03      0.00
   -6    6    1      2.44      0.00
   -5    6    1     -2.78      0.00
   -4    6    1      3.05      0.00
   -3    6    1     -2.63      0.00
   -2    6    1      1.17      0.00
   -1    6    1      0.57      0.00
    0    6    1     -1.69      0.00
    1    6    1      2.09      0.00
    2    6    1     -1.97      0.00
    3    6    1      1.40      0.00
    4    6    1     -0.65      0.00
    5    6    1      0.16      0.00
    6    6    1      0.03      0.00
    7    6    1     -0.07      0.00
    8    6    1     -0.12      0.00
    9    6    1      0.45      0.00
   10    6    1     -0.40      0.00
   11    6    1     -0.18      0.00
   12    6    1      0.68      0.00
   13    6    1     -0.64      0.00
  -12    7    1     -0.30      0.00
  -11    7    1      0.20      0.00
  -10    7    1      0.14      0.00
   -9    7    1     -0.65      0.00
   -8    7    1      1.29      0.00
   -7    7    1     -1.67      0.00
   -6    7    1      1.34      0.00
   -5    7    1     -0.52      0.00
   -4    7    1     -0.21      0.00
   -3    7    1      0.72      0.00
   -2    7    1     -1.10      0.00
   -1    7    1      0.98      0.00
    0    7    1     -0.09      0.00
    1    7    1     -1.03      0.00
    2    7    1      1.70      0.00
    3    7    1     -1.85      0.00
    4    7    1      1.66      0.00
    5    7    1     -1.22      0.00
    6    7    1      0.68      0.00
    7    7    1     -0.32      0.00
    8    7    1      0.14      0.00
    9    7    1     -0.16      0.00
   10    7    1      0.52      0.00
   11    7    1     -1.07      0.00
   12    7    1      1.27      0.00
   13    7    1     -0.87      0.00
  -12    8    1     -0.57      0.00
  -11    8    1      0.56      0.00
  -10    8    1     -0.21      0.00
   -9    8    1     -0.21      0.00
   -8    8    1      0.63      0.00
   -7    8    1     -0.87      0.00
   -6    8    1      0.54      0.00
   -5    8    1      0.26      0.00
   -4    8    1     -0.89      0.00
   -3    8    1      0.88      0.00
   -2    8    1     -0.27      0.00
   -1    8    1     -0.86      0.00
    0    8    1      2.25      0.00
    1    8    1     -3.16      0.00
    2    8    1      3.05      0.00
    3    8    1     -2.17      0.00
    4    8    1      1.09      0.00
    5    8    1     -0.12      0.00
    6    8    1     -0.59      0.00
    7    8    1      0.82      0.00
    8    8    1     -0.60      0.00
    9    8    1      0.15      0.00
   10    8    1      0.38      0.00
   11    8    1     -0.80      0.00
   12    8    1      0.82      0.00
  -11    9    1      0.29      0.00
  -10    9    1      0.02      0.00
   -9    9    1     -0.26      0.00
   -8    9    1      0.65      0.00
   -7    9    1     -1.23      0.00
   -6    9    1      1.33      0.00
   -5    9    1     -0.55      0.00
   -4    9    1     -0.45      0.00
   -3    9    1      0.69      0.00
   -2    9    1     -0.01      0.00
   -1    9    1     -0.98      0.00
    0    9    1      1.53      0.00
    1    9    1     -1.14      0.00
    2    9    1     -0.08      0.00
    3    9    1      1.48      0.00
    4    9    1     -2.47      0.00
    5    9    1      2.97      0.00
    6    9    1     -3.02      0.00
    7    9    1      2.57      0.00
    8    9    1     -1.75      0.00
    9    9    1      0.94      0.00
   10    9    1     -0.31      0.00
   11    9    1     -0.11      0.00
   12    9    1      0.25      0.00
  -11   10    1      0.00      0.00
  -10   10    1      0.14      0.00
   -9   10    1     -0.31      0.00
   -8   10    1      0.80      0.00
   -7   10    1     -1.47      0.00
   -6   10    1      1.43      0.00
   -5   10    1     -0.29      0.00
   -4   10    1     -0.93      0.00
   -3   10    1      1.01      0.00
   -2   10    1     -0.14      0.00
   -1   10    1     -0.44      0.00
    0   10    1     -0.03      0.00
    1   10    1      1.35      0.00
    2   10    1     -2.83      0.00
    3   10    1      3.87      0.00
    4   10    1     -4.25      0.00
    5   10    1      4.10      0.00
    6   10    1     -3.54      0.00
    7   10    1      2.65      0.00
    8   10    1     -1.67      0.00
    9   10    1      0.88      0.00
   10   10    1     -0.34      0.00
   11   10    1     -0.07      0.00
  -10   11    1     -0.13      0.00
   -9   11    1      0.20      0.00
   -8   11    1     -0.17      0.00
   -7   11    1      0.01      0.00
   -6   11    1     -0.18      0.00
   -5   11    1      0.80      0.00
   -4   11    1     -1.09      0.00
   -3   11    1      0.43      0.00
   -2   11    1      0.58      0.00
   -1   11    1     -0.79      0.00
    0   11    1     -0.04      0.00
    1   11    1      1.29      0.00
    2   11    1     -2.34      0.00
    3   11    1      2.91      0.00
    4   11    1     -2.93      0.00
    5   11    1      2.50      0.00
    6   11    1     -1.80      0.00
    7   11    1      1.06      0.00
    8   11    1     -0.45      0.00
    9   11    1      0.04      0.00
   10   11    1      0.22      0.00
   11   11    1     -0.37      0.00
  -10   12    1     -0.34      0.00
   -9   12    1      0.75      0.00
   -8   12    1     -1.12      0.00
   -7   12    1      1.03      0.00
   -6   12    1     -0.59      0.00
   -5   12    1      0.20      0.00
   -4   12    1      0.23      0.00
   -3   12    1     -0.95      0.00
   -2   12    1      1.65      0.00
   -1   12    1     -1.67      0.00
    0   12    1      0.91      0.00
    1   12    1      0.15      0.00
    2   12    1     -1.03      0.00
    3   12    1      1.45      0.00
    4   12    1     -1.33      0.00
    5   12    1      0.81      0.00
    6   12    1     -0.24      0.00
    7   12    1     -0.17      0.00
    8   12    1      0.39      0.00
    9   12    1     -0.44      0.00
   10   12    1      0.36      0.00
   11   12    1     -0.20      0.00
   -9   13    1      0.53      0.00
   -8   13    1     -0.62      0.00
   -7   13    1      0.15      0.00
   -6   13    1      0.64      0.00
   -5   13    1     -1.16      0.00
   -4   13    1      1.35      0.00
   -3   13    1     -1.60      0.00
   -2   13    1      1.88      0.00
   -1   13    1     -1.63      0.00
    0   13    1      0.70      0.00
    1   13    1      0.41      0.00
    2   13    1     -1.11      0.00
    3   13    1      1.24      0.00
    4   13    1     -0.90      0.00
    5   13    1      0.37      0.00
    6   13    1      0.10      0.00
    7   13    1     -0.36      0.00
    8   13    1      0.39      0.00
    9   13    1     -0.24      0.00
   10   13    1     -0.01      0.00
   -8   14    1     -0.06      0.00
   -7   14    1     -0.20      0.00
   -6   14    1      0.60      0.00
   -5   14    1     -0.82      0.00
   -4   14    1      0.82      0.00
   -3   14    1     -0.81      0.00
   -2   14    1      0.67      0.00
   -1   14    1     -0.02      0.00
    0   14    1     -0.97      0.00
    1   14    1      1.70      0.00
    2   14    1     -1.79      0.00
    3   14    1      1.41      0.00
    4   14    1     -0.84      0.00
    5   14    1      0.22      0.00
    6   14    1      0.25      0.00
    7   14    1     -0.42      0.00
    8   14    1      0.28      0.00
    9   14    1     -0.03      0.00
   10   14    1     -0.13      0.00
   -7   15    1      0.28      0.00
   -6   15    1     -0.10      0.00
   -5   15    1     -0.14      0.00
   -4   15    1      0.12      0.00
   -3   15    1      0.21      0.00
   -2   15    1     -0.77      0.00
   -1   15    1      1.48      0.00
    1   15    1      2.10      0.00
    2   15    1     -1.65      0.00
    3   15    1      0.97      0.00
    4   15    1     -0.27      0.00
    5   15    1     -0.31      0.00
    6   15    1      0.57      0.00
    7   15    1     -0.43      0.00
    8   15    1      0.12      0.00
    9   15    1      0.05      0.00
   -6   16    1      0.16      0.00
   -5   16    1     -0.38      0.00
   -4   16    1      0.15      0.00
   -3   16    1      0.45      0.00
   -2   16    1     -1.05      0.00
   -1   16    1      1.45      0.00
    0   16    1     -1.58      0.00
    1   16    1      1.37      0.00
    2   16    1     -0.86      0.00
    3   16    1      0.27      0.00
    4   16    1      0.17      0.00
    5   16    1     -0.32      0.00
    6   16    1      0.15      0.00
    7   16    1      0.14      0.00
    8   16    1     -0.26      0.00
   -5   17    1     -0.53      0.00
   -4   17    1      0.26      0.00
   -3   17    1      0.22      0.00
   -2   17    1     -0.59      0.00
   -1   17    1      0.78      0.00
    0   17    1     -0.86      0.00
    1   17    1      0.78      0.00
    2   17    1     -0.51      0.00
    3   17    1      0.25      0.00
    4   17    1     -0.21      0.00
    5   17    1      0.36      0.00
    6   17    1     -0.50      0.00
    7   17    1      0.47      0.00
   -4   18    1      0.06      0.00
   -3   18    1      0.21      0.00
   -2   18    1     -0.40      0.00
   -1   18    1      0.50      0.00
    0   18    1     -0.58      0.00
    1   18    1      0.58      0.00
    2   18    1     -0.47      0.00
    3   18    1      0.40      0.00
    4   18    1     -0.44      0.00
    5   18    1      0.45      0.00
   -1   19    1      0.25      0.00
    0   19    1     -0.26      0.00
    1   19    1      0.24      0.00
    2   19    1     -0.17      0.00
   -4  -18    2     -0.13      0.00
   -3  -18    2      0.15      0.00
   -2  -18    2     -0.25      0.00
   -1  -18    2      0.36      0.00
    0  -18    2     -0.37      0.00
    1  -18    2      0.30      0.00
    2  -18    2     -0.23      0.00
   -6  -17    2     -0.44      0.00
   -5  -17    2      0.58      0.00
   -4  -17    2     -0.58      0.00
   -3  -17    2      0.61      0.00
   -2  -17    2     -0.74      0.00
   -1  -17    2      0.83      0.00
    0  -17    2     -0.73      0.00
    1  -17    2      0.55      0.00
    2  -17    2     -0.38      0.00
    3  -17    2      0.17      0.00
    4  -17    2      0.05      0.00
   -7  -16    2      0.48      0.00
   -6  -16    2     -0.56      0.00
   -5  -16    2      0.52      0.00
   -4  -16    2     -0.48      0.00
   -3  -16    2      0.57      0.00
   -2  -16    2     -0.79      0.00
   -1  -16    2      0.94      0.00
    0  -16    2     -0.87      0.00
    1  -16    2      0.65      0.00
    2  -16    2     -0.35      0.00
    3  -16    2     -0.02      0.00
    4  -16    2      0.32      0.00
    5  -16    2     -0.30      0.00
    6  -16    2      0.01      0.00
   -8  -15    2     -0.09      0.00
   -7  -15    2     -0.05      0.00
   -6  -15    2      0.18      0.00
   -5  -15    2     -0.12      0.00
   -4  -15    2     -0.11      0.00
   -3  -15    2      0.46      0.00
   -2  -15    2     -0.85      0.00
   -1  -15    2      1.12      0.00
    0  -15    2     -1.07      0.00
    1  -15    2      0.73      0.00
    2  -15    2     -0.31      0.00
    3  -15    2      0.00      0.00
    4  -15    2      0.10      0.00
    5  -15    2      0.08      0.00
    6  -15    2     -0.37      0.00
    7  -15    2      0.45      0.00
   -9  -14    2     -0.06      0.00
   -8  -14    2      0.35      0.00
   -7  -14    2     -0.56      0.00
   -6  -14    2      0.42      0.00
   -5  -14    2      0.06      0.00
   -4  -14    2     -0.64      0.00
   -3  -14    2      1.14      0.00
   -2  -14    2     -1.52      0.00
   -1  -14    2      1.59      0.00
    0  -14    2     -1.19      0.00
    1  -14    2      0.53      0.00
    2  -14    2     -0.09      0.00
    3  -14    2      0.01      0.00
    4  -14    2     -0.08      0.00
    5  -14    2      0.19      0.00
    7  -14    2      0.35      0.00
    8  -14    2     -0.23      0.00
  -10  -13    2     -0.17      0.00
   -9  -13    2     -0.04      0.00
   -8  -13    2      0.22      0.00
   -7  -13    2     -0.16      0.00
   -6  -13    2     -0.24      0.00
   -5  -13    2      0.87      0.00
   -4  -13    2     -1.46      0.00
   -3  -13    2      1.82      0.00
   -2  -13    2     -1.81      0.00
   -1  -13    2      1.27      0.00
    0  -13    2     -0.26      0.00
    1  -13    2     -0.72      0.00
    2  -13    2      1.13      0.00
    3  -13    2     -1.05      0.00
    4  -13    2      0.90      0.00
    5  -13    2     -0.76      0.00
    6  -13    2      0.42      0.00
    7  -13    2     -0.01      0.00
    8  -13    2     -0.18      0.00
  -10  -12    2     -0.09      0.00
   -9  -12    2     -0.04      0.00
   -8  -12    2      0.02      0.00
   -7  -12    2      0.20      0.00
   -6  -12    2     -0.61      0.00
   -5  -12    2      1.16      0.00
   -4  -12    2     -1.58      0.00
   -3  -12    2      1.54      0.00
   -2  -12    2     -0.91      0.00
   -1  -12    2     -0.22      0.00
    0  -12    2      1.56      0.00
    1  -12    2     -2.54      0.00
    2  -12    2      2.69      0.00
    3  -12    2     -2.14      0.00
    4  -12    2      1.41      0.00
    5  -12    2     -0.70      0.00
    6  -12    2     -0.05      0.00
    7  -12    2      0.61      0.00
    8  -12    2     -0.67      0.00
    9  -12    2      0.39      0.00
  -11  -11    2     -0.19      0.00
  -10  -11    2      0.33      0.00
   -9  -11    2     -0.32      0.00
   -8  -11    2      0.09      0.00
   -7  -11    2      0.32      0.00
   -6  -11    2     -0.82      0.00
   -5  -11    2      1.31      0.00
   -4  -11    2     -1.47      0.00
   -3  -11    2      1.05      0.00
   -2  -11    2     -0.11      0.00
   -1  -11    2     -1.10      0.00
    0  -11    2      2.25      0.00
    1  -11    2     -2.85      0.00
    2  -11    2      2.38      0.00
    3  -11    2     -1.04      0.00
    4  -11    2     -0.28      0.00
    5  -11    2      1.04      0.00
    6  -11    2     -1.36      0.00
    7  -11    2      1.38      0.00
    8  -11    2     -1.03      0.00
    9  -11    2      0.53      0.00
   10  -11    2     -0.23      0.00
  -11  -10    2     -0.50      0.00
  -10  -10    2      0.46      0.00
   -9  -10    2     -0.15      0.00
   -8  -10    2     -0.48      0.00
   -7  -10    2      1.30      0.00
   -6  -10    2     -2.02      0.00
   -5  -10    2      2.43      0.00
   -4  -10    2     -2.37      0.00
   -3  -10    2      1.73      0.00
   -2  -10    2     -0.67      0.00
   -1  -10    2     -0.43      0.00
    0  -10    2      1.23      0.00
    1  -10    2     -1.30      0.00
    2  -10    2      0.42      0.00
    3  -10    2      0.89      0.00
    4  -10    2     -1.53      0.00
    5  -10    2      1.21      0.00
    6  -10    2     -0.66      0.00
    7  -10    2      0.44      0.00
    8  -10    2     -0.34      0.00
    9  -10    2      0.11      0.00
   10  -10    2      0.04      0.00
  -12   -9    2      0.26      0.00
  -11   -9    2     -0.14      0.00
  -10   -9    2     -0.16      0.00
   -9   -9    2      0.76      0.00
   -8   -9    2     -1.73      0.00
   -7   -9    2      2.80      0.00
   -6   -9    2     -3.54      0.00
   -5   -9    2      3.71      0.00
   -4   -9    2     -3.26      0.00
   -3   -9    2      2.17      0.00
   -2   -9    2     -0.79      0.00
   -1   -9    2     -0.25      0.00
    0   -9    2      0.58      0.00
    1   -9    2     -0.21      0.00
    2   -9    2     -0.55      0.00
    3   -9    2      1.08      0.00
    4   -9    2     -0.74      0.00
    5   -9    2     -0.24      0.00
    6   -9    2      0.86      0.00
    7   -9    2     -0.71      0.00
    8   -9    2      0.39      0.00
    9   -9    2     -0.35      0.00
   10   -9    2      0.31      0.00
   11   -9    2     -0.10      0.00
  -12   -8    2     -0.03      0.00
  -11   -8    2      0.18      0.00
  -10   -8    2     -0.50      0.00
   -9   -8    2      1.05      0.00
   -8   -8    2     -1.84      0.00
   -7   -8    2      2.55      0.00
   -6   -8    2     -2.72      0.00
   -5   -8    2      2.18      0.00
   -4   -8    2     -0.99      0.00
   -3   -8    2     -0.67      0.00
   -2   -8    2      2.20      0.00
   -1   -8    2     -2.81      0.00
    0   -8    2      2.31      0.00
    1   -8    2     -1.29      0.00
    2   -8    2      0.32      0.00
    3   -8    2      0.26      0.00
    4   -8    2     -0.18      0.00
    5   -8    2     -0.40      0.00
    6   -8    2      0.79      0.00
    7   -8    2     -0.64      0.00
    8   -8    2      0.33      0.00
    9   -8    2     -0.19      0.00
   10   -8    2      0.02      0.00
   11   -8    2      0.25      0.00
  -12   -7    2      0.37      0.00
  -11   -7    2     -0.33      0.00
  -10   -7    2      0.11      0.00
   -9   -7    2      0.16      0.00
   -8   -7    2     -0.40      0.00
   -7   -7    2      0.36      0.00
   -6   -7    2      0.28      0.00
   -5   -7    2     -1.53      0.00
   -4   -7    2      3.15      0.00
   -3   -7    2     -4.81      0.00
   -2   -7    2      5.87      0.00
   -1   -7    2     -5.58      0.00
    0   -7    2      3.98      0.00
    1   -7    2     -1.99      0.00
    2   -7    2      0.40      0.00
    3   -7    2      0.61      0.00
    4   -7    2     -0.86      0.00
    5   -7    2      0.30      0.00
    6   -7    2      0.45      0.00
    7   -7    2     -0.64      0.00
    8   -7    2      0.30      0.00
    9   -7    2      0.13      0.00
   10   -7    2     -0.47      0.00
   11   -7    2      0.68      0.00
   12   -7    2     -0.54      0.00
  -13   -6    2     -0.62      0.00
  -12   -6    2      0.84      0.00
  -11   -6    2     -0.63      0.00
  -10   -6    2      0.31      0.00
   -9   -6    2     -0.28      0.00
   -8   -6    2      0.53      0.00
   -7   -6    2     -1.01      0.00
   -6   -6    2      1.80      0.00
   -5   -6    2     -2.86      0.00
   -4   -6    2      3.95      0.00
   -3   -6    2     -4.81      0.00
   -2   -6    2      5.01      0.00
   -1   -6    2     -4.04      0.00
    0   -6    2      2.16      0.00
    1   -6    2     -0.46      0.00
    2   -6    2     -0.40      0.00
    3   -6    2      0.63      0.00
    4   -6    2     -0.38      0.00
    5   -6    2     -0.45      0.00
    6   -6    2      1.37      0.00
    7   -6    2     -1.56      0.00
    8   -6    2      0.98      0.00
    9   -6    2     -0.27      0.00
   10   -6    2     -0.20      0.00
   11   -6    2      0.43      0.00
   12   -6    2     -0.36      0.00
  -13   -5    2     -0.42      0.00
  -12   -5    2      0.26      0.00
  -11   -5    2      0.25      0.00
  -10   -5    2     -0.55      0.00
   -9   -5    2      0.28      0.00
   -8   -5    2      0.21      0.00
   -7   -5    2     -0.56      0.00
   -6   -5    2      0.89      0.00
   -5   -5    2     -1.31      0.00
   -4   -5    2      1.61      0.00
   -3   -5    2     -1.69      0.00
   -2   -5    2      1.67      0.00
   -1   -5    2     -1.50      0.00
    0   -5    2      1.31      0.00
    1   -5    2     -1.53      0.00
    2   -5    2      2.10      0.00
    3   -5    2     -2.35      0.00
    4   -5    2      2.15      0.00
    5   -5    2     -2.07      0.00
    6   -5    2      2.24      0.00
    7   -5    2     -2.02      0.00
    8   -5    2      1.28      0.00
    9   -5    2     -0.58      0.00
   10   -5    2      0.19      0.00
   11   -5    2      0.03      0.00
   12   -5    2     -0.08      0.00
  -13   -4    2      0.37      0.00
  -12   -4    2     -0.77      0.00
  -11   -4    2      1.19      0.00
  -10   -4    2     -1.16      0.00
   -9   -4    2      0.62      0.00
   -8   -4    2     -0.11      0.00
   -7   -4    2     -0.08      0.00
   -6   -4    2      0.26      0.00
   -5   -4    2     -0.54      0.00
   -4   -4    2      0.65      0.00
   -3   -4    2     -0.91      0.00
   -2   -4    2      2.05      0.00
   -1   -4    2     -3.93      0.00
    1   -4    2     -6.23      0.00
    2   -4    2      5.88      0.00
    3   -4    2     -4.53      0.00
    4   -4    2      2.71      0.00
    5   -4    2     -1.34      0.00
    6   -4    2      0.76      0.00
    7   -4    2     -0.34      0.00
    8   -4    2     -0.26      0.00
    9   -4    2      0.65      0.00
   10   -4    2     -0.64      0.00
   11   -4    2      0.48      0.00
   12   -4    2     -0.28      0.00
   13   -4    2     -0.01      0.00
  -13   -3    2      0.66      0.00
  -12   -3    2     -0.87      0.00
  -11   -3    2      0.91      0.00
  -10   -3    2     -0.55      0.00
   -9   -3    2     -0.14      0.00
   -8   -3    2      0.67      0.00
   -7   -3    2     -0.82      0.00
   -6   -3    2      0.86      0.00
   -5   -3    2     -0.94      0.00
   -4   -3    2      1.09      0.00
   -3   -3    2     -2.05      0.00
   -2   -3    2      4.52      0.00
   -1   -3    2     -7.47      0.00
    0   -3    2      8.72      0.00
    1   -3    2     -7.46      0.00
    2   -3    2      4.73      0.00
    3   -3    2     -1.75      0.00
    4   -3    2     -0.75      0.00
    5   -3    2      2.21      0.00
    6   -3    2     -2.53      0.00
    7   -3    2      2.40      0.00
    8   -3    2     -2.34      0.00
    9   -3    2      2.13      0.00
   10   -3    2     -1.57      0.00
   11   -3    2      0.94      0.00
   12   -3    2     -0.47      0.00
   13   -3    2      0.11      0.00
  -13   -2    2      0.21      0.00
  -12   -2    2     -0.13      0.00
  -11   -2    2     -0.10      0.00
  -10   -2    2      0.59      0.00
   -9   -2    2     -1.25      0.00
   -8   -2    2      1.57      0.00
   -7   -2    2     -1.20      0.00
   -6   -2    2      0.53      0.00
   -5   -2    2     -0.02      0.00
   -4   -2    2      0.00      0.00
   -3   -2    2     -1.22      0.00
   -2   -2    2      4.18      0.00
   -1   -2    2     -7.44      0.00
    0   -2    2      8.42      0.00
    1   -2    2     -6.26      0.00
    2   -2    2      2.47      0.00
    3   -2    2      1.13      0.00
    4   -2    2     -3.66      0.00
    5   -2    2      4.71      0.00
    6   -2    2     -4.34      0.00
    7   -2    2      3.38      0.00
    8   -2    2     -2.57      0.00
    9   -2    2      1.82      0.00
   10   -2    2     -0.91      0.00
   11   -2    2      0.20      0.00
   12   -2    2      0.03      0.00
   13   -2    2      0.00      0.00
  -13   -1    2     -0.08      0.00
  -12   -1    2      0.32      0.00
  -11   -1    2     -0.66      0.00
  -10   -1    2      1.08      0.00
   -9   -1    2     -1.43      0.00
   -8   -1    2      1.17      0.00
   -7   -1    2     -0.15      0.00
   -6   -1    2     -1.01      0.00
   -5   -1    2      1.60      0.00
   -4   -1    2     -1.18      0.00
   -3   -1    2     -1.25      0.00
   -2   -1    2      6.47      0.00
   -1   -1    2    -12.67      0.00
    0   -1    2     15.84      0.00
    1   -1    2    -13.73      0.00
    2   -1    2      8.04      0.00
    3   -1    2     -2.11      0.00
    4   -1    2     -1.91      0.00
    5   -1    2      3.47      0.00
    6   -1    2     -3.15      0.00
    7   -1    2      2.10      0.00
    8   -1    2     -1.15      0.00
    9   -1    2      0.27      0.00
   10   -1    2      0.58      0.00
   11   -1    2     -0.96      0.00
   12   -1    2      0.67      0.00
   13   -1    2     -0.20      0.00
  -13    0    2     -0.08      0.00
  -12    0    2      0.44      0.00
  -11    0    2     -0.83      0.00
  -10    0    2      1.03      0.00
   -9    0    2     -0.97      0.00
   -8    0    2      0.40      0.00
   -7    0    2      0.62      0.00
   -6    0    2     -1.39      0.00
   -5    0    2      0.97      0.00
   -4    0    2      1.65      0.00
   -3    0    2     -7.79      0.00
   -2    0    2     17.59      0.00
   -1    0    2    -27.31      0.00
    0    0    2     30.87      0.00
    1    0    2    -25.72      0.00
    2    0    2     15.57      0.00
    3    0    2     -6.25      0.00
    4    0    2      0.71      0.00
    5    0    2      1.37      0.00
    6    0    2     -1.39      0.00
    7    0    2      0.57      0.00
    8    0    2      0.29      0.00
    9    0    2     -0.99      0.00
   10    0    2      1.39      0.00
   11    0    2     -1.26      0.00
   12    0    2      0.68      0.00
   13    0    2     -0.19      0.00
  -13    1    2     -0.22      0.00
  -12    1    2      0.67      0.00
  -11    1    2     -0.94      0.00
  -10    1    2      0.83      0.00
   -9    1    2     -0.50      0.00
   -8    1    2     -0.02      0.00
   -7    1    2      0.70      0.00
   -6    1    2     -0.80      0.00
   -5    1    2     -0.99      0.00
   -4    1    2      5.90      0.00
   -3    1    2    -14.37      0.00
   -2    1    2     24.76      0.00
   -1    1    2    -32.33      0.00
    0    1    2     31.83      0.00
    1    1    2    -22.96      0.00
    2    1    2     11.26      0.00
    3    1    2     -2.67      0.00
    4    1    2     -1.22      0.00
    5    1    2      2.03      0.00
    6    1    2     -1.37      0.00
    7    1    2      0.13      0.00
    8    1    2      0.93      0.00
    9    1    2     -1.38      0.00
   10    1    2      1.30      0.00
   11    1    2     -0.89      0.00
   12    1    2      0.38      0.00
   13    1    2     -0.07      0.00
  -13    2    2     -0.29      0.00
  -12    2    2      0.70      0.00
  -11    2    2     -0.75      0.00
  -10    2    2      0.31      0.00
   -9    2    2      0.26      0.00
   -8    2    2     -0.79      0.00
   -7    2    2      1.33      0.00
   -6    2    2     -1.22      0.00
   -5    2    2     -0.75      0.00
   -4    2    2      5.02      0.00
   -3    2    2    -10.78      0.00
   -2    2    2     16.16      0.00
   -1    2    2    -18.34      0.00
    0    2    2     15.02      0.00
    1    2    2     -7.29      0.00
    2    2    2     -0.45      0.00
    3    2    2      4.50      0.00
    4    2    2     -4.88      0.00
    5    2    2      3.49      0.00
    6    2    2     -1.58      0.00
    7    2    2     -0.28      0.00
    8    2    2      1.40      0.00
    9    2    2     -1.53      0.00
   10    2    2      1.14      0.00
   11    2    2     -0.69      0.00
   12    2    2      0.31      0.00
   13    2    2     -0.06      0.00
  -13    3    2     -0.08      0.00
  -12    3    2      0.25      0.00
  -11    3    2      0.02      0.00
  -10    3    2     -0.71      0.00
   -9    3    2      1.34      0.00
   -8    3    2     -1.76      0.00
   -7    3    2      2.16      0.00
   -6    3    2     -2.21      0.00
   -5    3    2      1.14      0.00
   -4    3    2      0.97      0.00
   -3    3    2     -3.20      0.00
   -2    3    2      4.73      0.00
   -1    3    2     -4.78      0.00
    0    3    2      2.46      0.00
    1    3    2      1.79      0.00
    2    3    2     -5.50      0.00
    3    3    2      6.43      0.00
    4    3    2     -4.87      0.00
    5    3    2      2.45      0.00
    6    3    2     -0.20      0.00
    7    3    2     -1.43      0.00
    8    3    2      2.04      0.00
    9    3    2     -1.63      0.00
   10    3    2      0.91      0.00
   11    3    2     -0.40      0.00
   12    3    2      0.13      0.00
   13    3    2     -0.03      0.00
  -13    4    2      0.18      0.00
  -12    4    2     -0.40      0.00
  -11    4    2      0.91      0.00
  -10    4    2     -1.55      0.00
   -9    4    2      1.89      0.00
   -8    4    2     -1.89      0.00
   -7    4    2      1.92      0.00
   -6    4    2     -1.81      0.00
   -5    4    2      0.88      0.00
   -4    4    2      0.80      0.00
   -3    4    2     -2.36      0.00
   -2    4    2      3.16      0.00
   -1    4    2     -2.93      0.00
    0    4    2      1.24      0.00
    1    4    2      1.66      0.00
    2    4    2     -4.02      0.00
    3    4    2      4.18      0.00
    4    4    2     -2.52      0.00
    5    4    2      0.55      0.00
    6    4    2      0.91      0.00
    7    4    2     -1.72      0.00
    8    4    2      1.64      0.00
    9    4    2     -0.80      0.00
   10    4    2     -0.07      0.00
   11    4    2      0.42      0.00
   12    4    2     -0.35      0.00
   13    4    2      0.17      0.00
  -13    5    2      0.16      0.00
  -12    5    2     -0.44      0.00
  -11    5    2      0.73      0.00
  -10    5    2     -0.96      0.00
   -9    5    2      0.92      0.00
   -8    5    2     -0.59      0.00
   -7    5    2      0.18      0.00
   -6    5    2      0.49      0.00
   -5    5    2     -1.91      0.00
   -4    5    2      3.80      0.00
   -3    5    2     -4.94      0.00
   -2    5    2      4.56      0.00
   -1    5    2     -2.92      0.00
    1    5    2      1.92      0.00
    2    5    2     -3.45      0.00
    3    5    2      3.24      0.00
    4    5    2     -1.89      0.00
    5    5    2      0.59      0.00
    6    5    2      0.22      0.00
    7    5    2     -0.54      0.00
    8    5    2      0.25      0.00
    9    5    2      0.51      0.00
   10    5    2     -1.01      0.00
   11    5    2      0.85      0.00
   12    5    2     -0.41      0.00
   13    5    2      0.15      0.00
  -12    6    2     -0.05      0.00
  -11    6    2     -0.09      0.00
  -10    6    2      0.27      0.00
   -9    6    2     -0.56      0.00
   -8    6    2      1.09      0.00
   -7    6    2     -1.74      0.00
   -6    6    2      2.38      0.00
   -5    6    2     -3.13      0.00
   -4    6    2      3.75      0.00
   -3    6    2     -3.37      0.00
   -2    6    2      1.69      0.00
   -1    6    2      0.47      0.00
    0    6    2     -2.21      0.00
    1    6    2      3.25      0.00
    2    6    2     -3.49      0.00
    3    6    2      2.82      0.00
    4    6    2     -1.70      0.00
    5    6    2      0.80      0.00
    6    6    2     -0.31      0.00
    7    6    2      0.15      0.00
    8    6    2     -0.35      0.00
    9    6    2      0.70      0.00
   10    6    2     -0.66      0.00
   11    6    2      0.10      0.00
   13    6    2     -0.39      0.00
  -12    7    2     -0.08      0.00
  -11    7    2     -0.11      0.00
  -10    7    2      0.41      0.00
   -9    7    2     -0.87      0.00
   -8    7    2      1.53      0.00
   -7    7    2     -2.01      0.00
   -6    7    2      1.89      0.00
   -5    7    2     -1.32      0.00
   -4    7    2      0.65      0.00
   -3    7    2      0.22      0.00
   -2    7    2     -1.29      0.00
   -1    7    2      1.96      0.00
    0    7    2     -1.79      0.00
    1    7    2      1.16      0.00
    2    7    2     -0.55      0.00
    4    7    2      0.33      0.00
    5    7    2     -0.41      0.00
    6    7    2      0.27      0.00
    7    7    2     -0.12      0.00
    8    7    2     -0.02      0.00
    9    7    2      0.01      0.00
   10    7    2      0.39      0.00
   11    7    2     -0.99      0.00
   12    7    2      1.20      0.00
   13    7    2     -0.82      0.00
  -12    8    2     -0.42      0.00
  -11    8    2      0.37      0.00
  -10    8    2     -0.03      0.00
   -9    8    2     -0.43      0.00
   -8    8    2      0.94      0.00
   -7    8    2     -1.19      0.00
   -6    8    2      0.80      0.00
   -5    8    2      0.09      0.00
   -4    8    2     -0.86      0.00
   -3    8    2      1.19      0.00
   -2    8    2     -1.02      0.00
   -1    8    2      0.23      0.00
    0    8    2      1.03      0.00
    1    8    2     -2.03      0.00
    2    8    2      2.20      0.00
    3    8    2     -1.73      0.00
    4    8    2      1.08      0.00
    5    8    2     -0.41      0.00
    6    8    2     -0.14      0.00
    7    8    2      0.38      0.00
    8    8    2     -0.28      0.00
    9    8    2     -0.09      0.00
   10    8    2      0.65      0.00
   11    8    2     -1.12      0.00
   12    8    2      1.09      0.00
  -11    9    2      0.37      0.00
  -10    9    2     -0.03      0.00
   -9    9    2     -0.28      0.00
   -8    9    2      0.69      0.00
   -7    9    2     -1.17      0.00
   -6    9    2      1.11      0.00
   -5    9    2     -0.26      0.00
   -4    9    2     -0.69      0.00
   -3    9    2      0.90      0.00
   -2    9    2     -0.21      0.00
   -1    9    2     -0.90      0.00
    0    9    2      1.68      0.00
    2    9    2      0.51      0.00
    3    9    2      0.72      0.00
    4    9    2     -1.59      0.00
    5    9    2      2.07      0.00
    6    9    2     -2.23      0.00
    7    9    2      1.98      0.00
    8    9    2     -1.36      0.00
    9    9    2      0.63      0.00
   10    9    2      0.01      0.00
   11    9    2     -0.42      0.00
   12    9    2      0.44      0.00
  -11   10    2      0.06      0.00
  -10   10    2      0.14      0.00
   -9   10    2     -0.36      0.00
   -8   10    2      0.90      0.00
   -7   10    2     -1.59      0.00
   -6   10    2      1.51      0.00
   -5   10    2     -0.34      0.00
   -4   10    2     -0.89      0.00
   -3   10    2      0.96      0.00
   -2   10    2     -0.08      0.00
   -1   10    2     -0.58      0.00
    0   10    2      0.20      0.00
    2   10    2     -2.62      0.00
    3   10    2      3.67      0.00
    4   10    2     -4.05      0.00
    5   10    2      3.95      0.00
    6   10    2     -3.50      0.00
    7   10    2      2.70      0.00
    8   10    2     -1.77      0.00
    9   10    2      0.98      0.00
   10   10    2     -0.41      0.00
   11   10    2      0.00      0.00
   12   10    2      0.19      0.00
  -10   11    2     -0.02      0.00
   -9   11    2     -0.03      0.00
   -8   11    2      0.28      0.00
   -7   11    2     -0.60      0.00
   -6   11    2      0.39      0.00
   -5   11    2      0.46      0.00
   -4   11    2     -1.04      0.00
   -3   11    2      0.62      0.00
   -2   11    2      0.20      0.00
   -1   11    2     -0.30      0.00
    0   11    2     -0.60      0.00
    1   11    2      1.91      0.00
    2   11    2     -2.97      0.00
    3   11    2      3.49      0.00
    4   11    2     -3.48      0.00
    5   11    2      3.03      0.00
    6   11    2     -2.31      0.00
    7   11    2      1.52      0.00
    8   11    2     -0.84      0.00
    9   11    2      0.38      0.00
   10   11    2     -0.05      0.00
   11   11    2     -0.20      0.00
  -10   12    2     -0.27      0.00
   -9   12    2      0.59      0.00
   -8   12    2     -0.82      0.00
   -7   12    2      0.67      0.00
   -6   12    2     -0.36      0.00
   -5   12    2      0.24      0.00
   -4   12    2     -0.09      0.00
   -3   12    2     -0.43      0.00
   -2   12    2      0.97      0.00
   -1   12    2     -0.91      0.00
    0   12    2      0.19      0.00
    1   12    2      0.73      0.00
    2   12    2     -1.45      0.00
    3   12    2      1.74      0.00
    4   12    2     -1.54      0.00
    5   12    2      0.98      0.00
    6   12    2     -0.38      0.00
    7   12    2     -0.05      0.00
    8   12    2      0.28      0.00
    9   12    2     -0.37      0.00
   10   12    2      0.34      0.00
   11   12    2     -0.24      0.00
   -8   13    2     -0.68      0.00
   -7   13    2      0.19      0.00
   -6   13    2      0.60      0.00
   -5   13    2     -1.09      0.00
   -4   13    2      1.21      0.00
   -3   13    2     -1.41      0.00
   -2   13    2      1.66      0.00
   -1   13    2     -1.47      0.00
    0   13    2      0.68      0.00
    1   13    2      0.25      0.00
    2   13    2     -0.84      0.00
    3   13    2      0.90      0.00
    4   13    2     -0.53      0.00
    5   13    2      0.00      0.00
    6   13    2      0.39      0.00
    7   13    2     -0.56      0.00
    8   13    2      0.54      0.00
    9   13    2     -0.37      0.00
   10   13    2      0.12      0.00
   -8   14    2     -0.05      0.00
   -7   14    2     -0.33      0.00
   -6   14    2      0.88      0.00
   -5   14    2     -1.18      0.00
   -4   14    2      1.19      0.00
   -3   14    2     -1.17      0.00
   -2   14    2      1.03      0.00
   -1   14    2     -0.42      0.00
    0   14    2     -0.54      0.00
    1   14    2      1.26      0.00
    2   14    2     -1.37      0.00
    3   14    2      1.01      0.00
    4   14    2     -0.46      0.00
    5   14    2     -0.07      0.00
    6   14    2      0.41      0.00
    7   14    2     -0.48      0.00
    8   14    2      0.31      0.00
    9   14    2     -0.05      0.00
   10   14    2     -0.11      0.00
   -8   15    2     -0.15      0.00
   -7   15    2      0.16      0.00
   -6   15    2      0.11      0.00
   -5   15    2     -0.38      0.00
   -4   15    2      0.35      0.00
   -3   15    2     -0.01      0.00
   -2   15    2     -0.58      0.00
   -1   15    2      1.35      0.00
    0   15    2     -1.97      0.00
    1   15    2      2.08      0.00
    2   15    2     -1.64      0.00
    3   15    2      0.95      0.00
    4   15    2     -0.24      0.00
    5   15    2     -0.34      0.00
    6   15    2      0.59      0.00
    7   15    2     -0.45      0.00
    8   15    2      0.14      0.00
    9   15    2      0.03      0.00
   -7   16    2      0.16      0.00
   -6   16    2      0.11      0.00
   -5   16    2     -0.29      0.00
   -4   16    2      0.00      0.00
   -3   16    2      0.66      0.00
   -2   16    2     -1.32      0.00
   -1   16    2      1.76      0.00
    0   16    2     -1.88      0.00
    1   16    2      1.61      0.00
    2   16    2     -1.02      0.00
    3   16    2      0.32      0.00
    4   16    2      0.26      0.00
    5   16    2     -0.53      0.00
    6   16    2      0.42      0.00
    7   16    2     -0.07      0.00
    8   16    2     -0.15      0.00
   -5   17    2     -0.48      0.00
   -4   17    2      0.12      0.00
   -3   17    2      0.43      0.00
   -2   17    2     -0.81      0.00
   -1   17    2      0.96      0.00
    0   17    2     -0.96      0.00
    1   17    2      0.78      0.00
    2   17    2     -0.40      0.00
    3   17    2      0.04      0.00
    4   17    2      0.09      0.00
    5   17    2      0.04      0.00
    6   17    2     -0.26      0.00
    7   17    2      0.38      0.00
   -4   18    2      0.09      0.00
   -3   18    2      0.21      0.00
   -2   18    2     -0.40      0.00
   -1   18    2      0.48      0.00
    0   18    2     -0.51      0.00
    1   18    2      0.47      0.00
    2   18    2     -0.34      0.00
    3   18    2      0.28      0.00
    4   18    2     -0.35      0.00
    5   18    2      0.43      0.00
    6   18    2     -0.38      0.00
   -2   19    2     -0.26      0.00
   -1   19    2      0.24      0.00
    0   19    2     -0.25      0.00
    1   19    2      0.25      0.00
   -2  -18    3     -0.04      0.00
   -1  -18    3      0.14      0.00
    0  -18    3     -0.17      0.00
   -5  -17    3      0.40      0.00
   -4  -17    3     -0.40      0.00
   -3  -17    3      0.43      0.00
   -2  -17    3     -0.54      0.00
   -1  -17    3      0.62      0.00
    0  -17    3     -0.56      0.00
    1  -17    3      0.44      0.00
    2  -17    3     -0.33      0.00
    3  -17    3      0.19      0.00
   -7  -16    3      0.42      0.00
   -6  -16    3     -0.59      0.00
   -5  -16    3      0.63      0.00
   -4  -16    3     -0.60      0.00
   -3  -16    3      0.65      0.00
   -2  -16    3     -0.80      0.00
   -1  -16    3      0.88      0.00
    0  -16    3     -0.78      0.00
    1  -16    3      0.56      0.00
    2  -16    3     -0.30      0.00
    3  -16    3     -0.01      0.00
    4  -16    3      0.24      0.00
    5  -16    3     -0.20      0.00
   -8  -15    3     -0.16      0.00
   -7  -15    3      0.14      0.00
   -6  -15    3     -0.08      0.00
   -5  -15    3      0.10      0.00
   -4  -15    3     -0.22      0.00
   -3  -15    3      0.43      0.00
   -2  -15    3     -0.69      0.00
   -1  -15    3      0.85      0.00
    0  -15    3     -0.77      0.00
    1  -15    3      0.47      0.00
    2  -15    3     -0.12      0.00
    3  -15    3     -0.14      0.00
    4  -15    3      0.17      0.00
    5  -15    3      0.07      0.00
    6  -15    3     -0.37      0.00
   -9  -14    3     -0.07      0.00
   -8  -14    3      0.31      0.00
   -7  -14    3     -0.51      0.00
   -6  -14    3      0.43      0.00
   -5  -14    3     -0.05      0.00
   -4  -14    3     -0.40      0.00
   -3  -14    3      0.78      0.00
   -2  -14    3     -1.08      0.00
   -1  -14    3      1.16      0.00
    0  -14    3     -0.87      0.00
    1  -14    3      0.36      0.00
    2  -14    3     -0.02      0.00
    3  -14    3     -0.02      0.00
    4  -14    3     -0.13      0.00
    5  -14    3      0.34      0.00
    6  -14    3     -0.50      0.00
    7  -14    3      0.48      0.00
   -9  -13    3     -0.12      0.00
   -8  -13    3      0.32      0.00
   -7  -13    3     -0.29      0.00
   -6  -13    3     -0.09      0.00
   -5  -13    3      0.68      0.00
   -4  -13    3     -1.24      0.00
   -3  -13    3      1.59      0.00
   -2  -13    3     -1.65      0.00
   -1  -13    3      1.28      0.00
    0  -13    3     -0.47      0.00
    1  -13    3     -0.37      0.00
    2  -13    3      0.79      0.00
    3  -13    3     -0.78      0.00
    4  -13    3      0.65      0.00
    5  -13    3     -0.45      0.00
    6  -13    3      0.12      0.00
    7  -13    3      0.17      0.00
    8  -13    3     -0.20      0.00
  -10  -12    3     -0.14      0.00
   -9  -12    3      0.03      0.00
   -8  -12    3     -0.04      0.00
   -7  -12    3      0.24      0.00
   -6  -12    3     -0.65      0.00
   -5  -12    3      1.20      0.00
   -4  -12    3     -1.63      0.00
   -3  -12    3      1.64      0.00
   -2  -12    3     -1.10      0.00
   -1  -12    3      0.09      0.00
    0  -12    3      1.17      0.00
    1  -12    3     -2.20      0.00
    2  -12    3      2.54      0.00
    3  -12    3     -2.24      0.00
    4  -12    3      1.67      0.00
    5  -12    3     -0.97      0.00
    6  -12    3      0.20      0.00
    7  -12    3      0.33      0.00
    8  -12    3     -0.38      0.00
    9  -12    3      0.19      0.00
  -11  -11    3      0.01      0.00
  -10  -11    3      0.11      0.00
   -9  -11    3     -0.13      0.00
   -8  -11    3     -0.04      0.00
   -7  -11    3      0.36      0.00
   -6  -11    3     -0.81      0.00
   -5  -11    3      1.25      0.00
   -4  -11    3     -1.37      0.00
   -3  -11    3      0.88      0.00
   -2  -11    3      0.12      0.00
   -1  -11    3     -1.35      0.00
    0  -11    3      2.51      0.00
    1  -11    3     -3.16      0.00
    2  -11    3      2.87      0.00
    3  -11    3     -1.74      0.00
    4  -11    3      0.48      0.00
    5  -11    3      0.45      0.00
    6  -11    3     -1.01      0.00
    7  -11    3      1.14      0.00
    8  -11    3     -0.84      0.00
    9  -11    3      0.40      0.00
   10  -11    3     -0.19      0.00
  -11  -10    3     -0.38      0.00
  -10  -10    3      0.43      0.00
   -9  -10    3     -0.24      0.00
   -8  -10    3     -0.26      0.00
   -7  -10    3      0.91      0.00
   -6  -10    3     -1.49      0.00
   -5  -10    3      1.79      0.00
   -4  -10    3     -1.60      0.00
   -3  -10    3      0.84      0.00
   -2  -10    3      0.24      0.00
   -1  -10    3     -1.24      0.00
    0  -10    3      1.86      0.00
    1  -10    3     -1.82      0.00
    2  -10    3      0.90      0.00
    3  -10    3      0.46      0.00
    4  -10    3     -1.34      0.00
    5  -10    3      1.42      0.00
    6  -10    3     -1.18      0.00
    7  -10    3      0.96      0.00
    8  -10    3     -0.63      0.00
    9  -10    3      0.23      0.00
   10  -10    3     -0.04      0.00
  -12   -9    3      0.31      0.00
  -11   -9    3     -0.29      0.00
  -10   -9    3      0.07      0.00
   -9   -9    3      0.48      0.00
   -8   -9    3     -1.39      0.00
   -7   -9    3      2.36      0.00
   -6   -9    3     -2.99      0.00
   -5   -9    3      3.10      0.00
   -4   -9    3     -2.59      0.00
   -3   -9    3      1.51      0.00
   -2   -9    3     -0.27      0.00
   -1   -9    3     -0.53      0.00
    0   -9    3      0.62      0.00
    1   -9    3     -0.11      0.00
    2   -9    3     -0.73      0.00
    3   -9    3      1.35      0.00
    4   -9    3     -1.18      0.00
    5   -9    3      0.42      0.00
    6   -9    3      0.11      0.00
    7   -9    3     -0.13      0.00
    8   -9    3      0.11      0.00
    9   -9    3     -0.27      0.00
   10   -9    3      0.28      0.00
   11   -9    3     -0.08      0.00
  -12   -8    3      0.00      0.00
  -11   -8    3      0.17      0.00
  -10   -8    3     -0.53      0.00
   -9   -8    3      1.18      0.00
   -8   -8    3     -2.08      0.00
   -7   -8    3      2.86      0.00
   -6   -8    3     -3.10      0.00
   -5   -8    3      2.65      0.00
   -4   -8    3     -1.52      0.00
   -3   -8    3     -0.09      0.00
   -2   -8    3      1.53      0.00
   -1   -8    3     -2.02      0.00
    0   -8    3      1.50      0.00
    1   -8    3     -0.57      0.00
    2   -8    3     -0.24      0.00
    3   -8    3      0.62      0.00
    4   -8    3     -0.38      0.00
    5   -8    3     -0.27      0.00
    6   -8    3      0.65      0.00
    7   -8    3     -0.54      0.00
    8   -8    3      0.35      0.00
    9   -8    3     -0.32      0.00
   10   -8    3      0.17      0.00
   11   -8    3      0.10      0.00
  -12   -7    3      0.11      0.00
  -11   -7    3     -0.05      0.00
  -10   -7    3     -0.19      0.00
   -9   -7    3      0.56      0.00
   -8   -7    3     -0.96      0.00
   -7   -7    3      1.04      0.00
   -6   -7    3     -0.46      0.00
   -5   -7    3     -0.79      0.00
   -4   -7    3      2.49      0.00
   -3   -7    3     -4.28      0.00
   -2   -7    3      5.43      0.00
   -1   -7    3     -5.19      0.00
    0   -7    3      3.68      0.00
    1   -7    3     -1.85      0.00
    2   -7    3      0.40      0.00
    3   -7    3      0.48      0.00
    4   -7    3     -0.64      0.00
    5   -7    3      0.10      0.00
    6   -7    3      0.48      0.00
    7   -7    3     -0.52      0.00
    8   -7    3      0.18      0.00
    9   -7    3      0.14      0.00
   10   -7    3     -0.40      0.00
   11   -7    3      0.57      0.00
   12   -7    3     -0.44      0.00
  -13   -6    3     -0.40      0.00
  -12   -6    3      0.64      0.00
  -11   -6    3     -0.56      0.00
  -10   -6    3      0.35      0.00
   -9   -6    3     -0.27      0.00
   -8   -6    3      0.43      0.00
   -7   -6    3     -0.94      0.00
   -6   -6    3      1.92      0.00
   -5   -6    3     -3.27      0.00
   -4   -6    3      4.71      0.00
   -3   -6    3     -5.92      0.00
   -2   -6    3      6.28      0.00
   -1   -6    3     -5.17      0.00
    0   -6    3      2.96      0.00
    1   -6    3     -0.83      0.00
    2   -6    3     -0.47      0.00
    3   -6    3      0.99      0.00
    4   -6    3     -0.79      0.00
    5   -6    3     -0.11      0.00
    6   -6    3      1.04      0.00
    7   -6    3     -1.16      0.00
    8   -6    3      0.56      0.00
    9   -6    3      0.07      0.00
   10   -6    3     -0.44      0.00
   11   -6    3      0.57      0.00
   12   -6    3     -0.40      0.00
  -13   -5    3     -0.46      0.00
  -12   -5    3      0.42      0.00
  -11   -5    3     -0.06      0.00
  -10   -5    3     -0.19      0.00
   -9   -5    3     -0.01      0.00
   -8   -5    3      0.47      0.00
   -7   -5    3     -0.97      0.00
   -6   -5    3      1.59      0.00
   -5   -5    3     -2.34      0.00
   -4   -5    3      2.98      0.00
   -3   -5    3     -3.32      0.00
   -2   -5    3      3.17      0.00
   -1   -5    3     -2.33      0.00
    0   -5    3      1.15      0.00
    1   -5    3     -0.47      0.00
    2   -5    3      0.45      0.00
    3   -5    3     -0.60      0.00
    4   -5    3      0.80      0.00
    5   -5    3     -1.40      0.00
    6   -5    3      2.06      0.00
    7   -5    3     -1.99      0.00
    8   -5    3      1.20      0.00
    9   -5    3     -0.45      0.00
   10   -5    3      0.08      0.00
   11   -5    3      0.08      0.00
   12   -5    3     -0.05      0.00
  -13   -4    3      0.19      0.00
  -12   -4    3     -0.56      0.00
  -11   -4    3      1.00      0.00
  -10   -4    3     -1.04      0.00
   -9   -4    3      0.58      0.00
   -8   -4    3     -0.10      0.00
   -7   -4    3     -0.19      0.00
   -6   -4    3      0.56      0.00
   -5   -4    3     -1.02      0.00
   -4   -4    3      1.31      0.00
   -3   -4    3     -1.55      0.00
   -2   -4    3      2.16      0.00
   -1   -4    3     -3.04      0.00
    0   -4    3      3.72      0.00
    1   -4    3     -4.04      0.00
    2   -4    3      3.89      0.00
    3   -4    3     -3.10      0.00
    4   -4    3      2.08      0.00
    5   -4    3     -1.56      0.00
    6   -4    3      1.47      0.00
    7   -4    3     -1.09      0.00
    8   -4    3      0.32      0.00
    9   -4    3      0.21      0.00
   10   -4    3     -0.29      0.00
   11   -4    3      0.21      0.00
   12   -4    3     -0.08      0.00
   13   -4    3     -0.10      0.00
  -13   -3    3      0.71      0.00
  -12   -3    3     -1.01      0.00
  -11   -3    3      1.15      0.00
  -10   -3    3     -0.88      0.00
   -9   -3    3      0.28      0.00
   -8   -3    3      0.24      0.00
   -7   -3    3     -0.54      0.00
   -6   -3    3      0.90      0.00
   -5   -3    3     -1.30      0.00
   -4   -3    3      1.64      0.00
   -3   -3    3     -2.50      0.00
   -2   -3    3      4.44      0.00
   -1   -3    3     -6.63      0.00
    0   -3    3      7.51      0.00
    1   -3    3     -6.57      0.00
    2   -3    3      4.50      0.00
    3   -3    3     -2.08      0.00
    4   -3    3     -0.04      0.00
    5   -3    3      1.24      0.00
    6   -3    3     -1.53      0.00
    7   -3    3      1.64      0.00
    8   -3    3     -1.87      0.00
    9   -3    3      1.84      0.00
   10   -3    3     -1.39      0.00
   11   -3    3      0.86      0.00
   12   -3    3     -0.42      0.00
   13   -3    3      0.04      0.00
  -13   -2    3      0.40      0.00
  -12   -2    3     -0.38      0.00
  -11   -2    3      0.22      0.00
  -10   -2    3      0.20      0.00
   -9   -2    3     -0.85      0.00
   -8   -2    3      1.30      0.00
   -7   -2    3     -1.30      0.00
   -6   -2    3      1.13      0.00
   -5   -2    3     -1.04      0.00
   -4   -2    3      1.24      0.00
   -3   -2    3     -2.37      0.00
   -2   -2    3      4.77      0.00
   -1   -2    3     -7.11      0.00
    0   -2    3      7.39      0.00
    1   -2    3     -5.20      0.00
    2   -2    3      1.87      0.00
    3   -2    3      1.32      0.00
    4   -2    3     -3.64      0.00
    5   -2    3      4.59      0.00
    6   -2    3     -4.21      0.00
    7   -2    3      3.40      0.00
    8   -2    3     -2.77      0.00
    9   -2    3      2.12      0.00
   10   -2    3     -1.25      0.00
   11   -2    3      0.53      0.00
   12   -2    3     -0.16      0.00
   13   -2    3      0.01      0.00
  -13   -1    3     -0.05      0.00
  -12   -1    3      0.28      0.00
  -11   -1    3     -0.57      0.00
  -10   -1    3      0.97      0.00
   -9   -1    3     -1.37      0.00
   -8   -1    3      1.31      0.00
   -7   -1    3     -0.62      0.00
   -6   -1    3     -0.19      0.00
   -5   -1    3      0.59      0.00
   -4   -1    3     -0.31      0.00
   -3   -1    3     -1.35      0.00
   -2   -1    3      4.89      0.00
   -1   -1    3     -8.80      0.00
    0   -1    3     10.21      0.00
    1   -1    3     -7.92      0.00
    2   -1    3      3.43      0.00
    3   -1    3      0.94      0.00
    4   -1    3     -3.75      0.00
    5   -1    3      4.54      0.00
    6   -1    3     -3.77      0.00
    7   -1    3      2.56      0.00
    8   -1    3     -1.57      0.00
    9   -1    3      0.63      0.00
   10   -1    3      0.30      0.00
   11   -1    3     -0.75      0.00
   12   -1    3      0.55      0.00
   13   -1    3     -0.19      0.00
  -13    0    3     -0.11      0.00
  -12    0    3      0.48      0.00
  -11    0    3     -0.84      0.00
  -10    0    3      1.05      0.00
   -9    0    3     -1.02      0.00
   -8    0    3      0.51      0.00
   -7    0    3      0.43      0.00
   -6    0    3     -1.11      0.00
   -5    0    3      0.81      0.00
   -4    0    3      1.10      0.00
   -3    0    3     -5.58      0.00
   -2    0    3     12.72      0.00
   -1    0    3    -19.62      0.00
    0    0    3     21.72      0.00
    1    0    3    -17.41      0.00
    2    0    3      9.75      0.00
    3    0    3     -3.00      0.00
    4    0    3     -0.83      0.00
    5    0    3      2.02      0.00
    6    0    3     -1.63      0.00
    7    0    3      0.69      0.00
    8    0    3      0.23      0.00
    9    0    3     -1.04      0.00
   10    0    3      1.56      0.00
   11    0    3     -1.42      0.00
   12    0    3      0.77      0.00
   13    0    3     -0.23      0.00
  -13    1    3     -0.21      0.00
  -12    1    3      0.68      0.00
  -11    1    3     -0.97      0.00
  -10    1    3      0.92      0.00
   -9    1    3     -0.63      0.00
   -8    1    3      0.11      0.00
   -7    1    3      0.55      0.00
   -6    1    3     -0.57      0.00
   -5    1    3     -1.19      0.00
   -4    1    3      5.65      0.00
   -3    1    3    -13.08      0.00
   -2    1    3     21.97      0.00
   -1    1    3    -28.13      0.00
    0    1    3     27.20      0.00
    1    1    3    -19.30      0.00
    2    1    3      9.39      0.00
    3    1    3     -2.32      0.00
    4    1    3     -0.84      0.00
    5    1    3      1.48      0.00
    6    1    3     -0.86      0.00
    7    1    3     -0.25      0.00
    8    1    3      1.21      0.00
    9    1    3     -1.68      0.00
   10    1    3      1.61      0.00
   11    1    3     -1.11      0.00
   12    1    3      0.47      0.00
   13    1    3     -0.10      0.00
  -13    2    3     -0.35      0.00
  -12    2    3      0.79      0.00
  -11    2    3     -0.88      0.00
  -10    2    3      0.53      0.00
   -9    2    3     -0.06      0.00
   -8    2    3     -0.42      0.00
   -7    2    3      0.87      0.00
   -6    2    3     -0.46      0.00
   -5    2    3     -1.99      0.00
   -4    2    3      6.79      0.00
   -3    2    3    -12.90      0.00
   -2    2    3     18.19      0.00
   -1    2    3    -19.70      0.00
    0    2    3     15.51      0.00
    1    2    3     -7.32      0.00
    2    2    3     -0.30      0.00
    3    2    3      4.07      0.00
    4    2    3     -4.35      0.00
    5    2    3      3.03      0.00
    6    2    3     -1.23      0.00
    7    2    3     -0.48      0.00
    8    2    3      1.48      0.00
    9    2    3     -1.60      0.00
   10    2    3      1.25      0.00
   11    2    3     -0.76      0.00
   12    2    3      0.30      0.00
   13    2    3     -0.03      0.00
  -13    3    3     -0.23      0.00
  -12    3    3      0.47      0.00
  -11    3    3     -0.27      0.00
  -10    3    3     -0.35      0.00
   -9    3    3      0.93      0.00
   -8    3    3     -1.34      0.00
   -7    3    3      1.66      0.00
   -6    3    3     -1.37      0.00
   -5    3    3     -0.31      0.00
   -4    3    3      3.07      0.00
   -3    3    3     -5.62      0.00
   -2    3    3      6.74      0.00
   -1    3    3     -5.53      0.00
    0    3    3      1.62      0.00
    1    3    3      3.65      0.00
    2    3    3     -7.42      0.00
    3    3    3      7.87      0.00
    4    3    3     -5.78      0.00
    5    3    3      2.97      0.00
    6    3    3     -0.46      0.00
    7    3    3     -1.31      0.00
    8    3    3      1.97      0.00
    9    3    3     -1.67      0.00
   10    3    3      1.05      0.00
   11    3    3     -0.54      0.00
   12    3    3      0.19      0.00
   13    3    3     -0.02      0.00
  -13    4    3      0.09      0.00
  -12    4    3     -0.23      0.00
  -11    4    3      0.74      0.00
  -10    4    3     -1.40      0.00
   -9    4    3      1.75      0.00
   -8    4    3     -1.79      0.00
   -7    4    3      1.85      0.00
   -6    4    3     -1.68      0.00
   -5    4    3      0.64      0.00
   -4    4    3      0.98      0.00
   -3    4    3     -2.13      0.00
   -2    4    3      2.15      0.00
   -1    4    3     -0.91      0.00
    0    4    3     -1.64      0.00
    1    4    3      4.81      0.00
    2    4    3     -6.74      0.00
    3    4    3      6.12      0.00
    4    4    3     -3.68      0.00
    5    4    3      1.02      0.00
    6    4    3      0.97      0.00
    7    4    3     -2.04      0.00
    8    4    3      2.02      0.00
    9    4    3     -1.19      0.00
   10    4    3      0.32      0.00
   11    4    3      0.10      0.00
   12    4    3     -0.17      0.00
   13    4    3      0.08      0.00
  -13    5    3      0.21      0.00
  -12    5    3     -0.54      0.00
  -11    5    3      0.98      0.00
  -10    5    3     -1.33      0.00
   -9    5    3      1.32      0.00
   -8    5    3     -1.01      0.00
   -7    5    3      0.68      0.00
   -6    5    3     -0.11      0.00
   -5    5    3     -1.19      0.00
   -4    5    3      2.87      0.00
   -3    5    3     -3.72      0.00
   -2    5    3      3.16      0.00
   -1    5    3     -1.48      0.00
    0    5    3     -0.86      0.00
    1    5    3      3.26      0.00
    2    5    3     -4.55      0.00
    3    5    3      3.94      0.00
    4    5    3     -2.12      0.00
    5    5    3      0.33      0.00
    6    5    3      0.81      0.00
    7    5    3     -1.18      0.00
    8    5    3      0.73      0.00
    9    5    3      0.17      0.00
   10    5    3     -0.76      0.00
   11    5    3      0.71      0.00
   12    5    3     -0.40      0.00
   13    5    3      0.18      0.00
  -12    6    3     -0.15      0.00
  -11    6    3      0.15      0.00
  -10    6    3     -0.10      0.00
   -9    6    3     -0.14      0.00
   -8    6    3      0.65      0.00
   -7    6    3     -1.30      0.00
   -6    6    3      2.03      0.00
   -5    6    3     -2.98      0.00
   -4    6    3      3.75      0.00
   -3    6    3     -3.41      0.00
   -2    6    3      1.77      0.00
   -1    6    3      0.40      0.00
    1    6    3      3.75      0.00
    2    6    3     -4.22      0.00
    3    6    3      3.49      0.00
    4    6    3     -2.09      0.00
    5    6    3      0.87      0.00
    6    6    3     -0.19      0.00
    7    6    3      0.06      0.00
    8    6    3     -0.40      0.00
    9    6    3      0.84      0.00
   10    6    3     -0.83      0.00
   11    6    3      0.34      0.00
   12    6    3      0.08      0.00
   13    6    3     -0.12      0.00
  -12    7    3      0.08      0.00
  -11    7    3     -0.29      0.00
  -10    7    3      0.53      0.00
   -9    7    3     -0.93      0.00
   -8    7    3      1.59      0.00
   -7    7    3     -2.16      0.00
   -6    7    3      2.27      0.00
   -5    7    3     -1.98      0.00
   -4    7    3      1.41      0.00
   -3    7    3     -0.33      0.00
   -2    7    3     -1.18      0.00
   -1    7    3      2.40      0.00
    0    7    3     -2.85      0.00
    1    7    3      2.74      0.00
    2    7    3     -2.31      0.00
    3    7    3      1.58      0.00
    4    7    3     -0.77      0.00
    5    7    3      0.24      0.00
    6    7    3     -0.07      0.00
    7    7    3      0.10      0.00
    8    7    3     -0.24      0.00
    9    7    3      0.24      0.00
   10    7    3      0.15      0.00
   11    7    3     -0.73      0.00
   12    7    3      0.93      0.00
   13    7    3     -0.61      0.00
  -12    8    3     -0.17      0.00
  -11    8    3      0.08      0.00
  -10    8    3      0.21      0.00
   -9    8    3     -0.66      0.00
   -8    8    3      1.23      0.00
   -7    8    3     -1.55      0.00
   -6    8    3      1.19      0.00
   -5    8    3     -0.32      0.00
   -4    8    3     -0.58      0.00
   -3    8    3      1.30      0.00
   -2    8    3     -1.66      0.00
   -1    8    3      1.35      0.00
    0    8    3     -0.38      0.00
    2    8    3      0.94      0.00
    3    8    3     -0.88      0.00
    4    8    3      0.68      0.00
    5    8    3     -0.39      0.00
    6    8    3      0.09      0.00
    7    8    3      0.09      0.00
    8    8    3     -0.07      0.00
    9    8    3     -0.22      0.00
   10    8    3      0.77      0.00
   11    8    3     -1.23      0.00
   12    8    3      1.16      0.00
  -11    9    3      0.32      0.00
  -10    9    3      0.00      0.00
   -9    9    3     -0.34      0.00
   -8    9    3      0.77      0.00
   -7    9    3     -1.16      0.00
   -6    9    3      0.97      0.00
   -5    9    3     -0.08      0.00
   -4    9    3     -0.89      0.00
   -3    9    3      1.20      0.00
   -2    9    3     -0.65      0.00
   -1    9    3     -0.46      0.00
    0    9    3      1.44      0.00
    2    9    3      0.84      0.00
    3    9    3      0.12      0.00
    4    9    3     -0.79      0.00
    5    9    3      1.16      0.00
    6    9    3     -1.36      0.00
    7    9    3      1.27      0.00
    8    9    3     -0.86      0.00
    9    9    3      0.25      0.00
   10    9    3      0.37      0.00
   11    9    3     -0.72      0.00
   12    9    3      0.62      0.00
  -11   10    3      0.11      0.00
  -10   10    3      0.12      0.00
   -9   10    3     -0.37      0.00
   -8   10    3      0.86      0.00
   -7   10    3     -1.43      0.00
   -6   10    3      1.26      0.00
   -5   10    3     -0.12      0.00
   -4   10    3     -0.99      0.00
   -3   10    3      1.00      0.00
   -2   10    3     -0.06      0.00
   -1   10    3     -0.75      0.00
    0   10    3      0.59      0.00
    1   10    3      0.56      0.00
    2   10    3     -2.01      0.00
    3   10    3      3.03      0.00
    4   10    3     -3.39      0.00
    5   10    3      3.35      0.00
    6   10    3     -3.03      0.00
    7   10    3      2.41      0.00
    8   10    3     -1.59      0.00
    9   10    3      0.84      0.00
   10   10    3     -0.29      0.00
   11   10    3     -0.07      0.00
   12   10    3      0.16      0.00
  -10   11    3      0.07      0.00
   -9   11    3     -0.18      0.00
   -8   11    3      0.51      0.00
   -7   11    3     -0.87      0.00
   -6   11    3      0.60      0.00
   -5   11    3      0.36      0.00
   -4   11    3     -1.05      0.00
   -3   11    3      0.72      0.00
   -2   11    3      0.03      0.00
   -1   11    3     -0.12      0.00
    0   11    3     -0.78      0.00
    1   11    3      2.09      0.00
    2   11    3     -3.17      0.00
    3   11    3      3.71      0.00
    4   11    3     -3.72      0.00
    5   11    3      3.33      0.00
    6   11    3     -2.66      0.00
    7   11    3      1.85      0.00
    8   11    3     -1.12      0.00
    9   11    3      0.61      0.00
   10   11    3     -0.24      0.00
   11   11    3     -0.04      0.00
  -10   12    3     -0.16      0.00
   -9   12    3      0.38      0.00
   -8   12    3     -0.48      0.00
   -7   12    3      0.30      0.00
   -6   12    3     -0.15      0.00
   -5   12    3      0.29      0.00
   -4   12    3     -0.38      0.00
   -3   12    3      0.05      0.00
   -2   12    3      0.34      0.00
   -1   12    3     -0.20      0.00
    0   12    3     -0.48      0.00
    1   12    3      1.29      0.00
    2   12    3     -1.90      0.00
    3   12    3      2.12      0.00
    4   12    3     -1.91      0.00
    5   12    3      1.35      0.00
    6   12    3     -0.71      0.00
    7   12    3      0.23      0.00
    8   12    3      0.06      0.00
    9   12    3     -0.19      0.00
   10   12    3      0.23      0.00
   11   12    3     -0.20      0.00
   -9   13    3      0.50      0.00
   -8   13    3     -0.61      0.00
   -7   13    3      0.16      0.00
   -6   13    3      0.52      0.00
   -5   13    3     -0.86      0.00
   -4   13    3      0.88      0.00
   -3   13    3     -1.01      0.00
   -2   13    3      1.20      0.00
   -1   13    3     -1.06      0.00
    0   13    3      0.44      0.00
    1   13    3      0.29      0.00
    2   13    3     -0.73      0.00
    3   13    3      0.71      0.00
    4   13    3     -0.30      0.00
    5   13    3     -0.22      0.00
    6   13    3      0.58      0.00
    7   13    3     -0.69      0.00
    8   13    3      0.63      0.00
    9   13    3     -0.45      0.00
   10   13    3      0.20      0.00
   11   13    3      0.01      0.00
   -8   14    3     -0.04      0.00
   -7   14    3     -0.41      0.00
   -6   14    3      1.03      0.00
   -5   14    3     -1.36      0.00
   -4   14    3      1.38      0.00
   -3   14    3     -1.36      0.00
   -2   14    3      1.25      0.00
   -1   14    3     -0.72      0.00
    0   14    3     -0.13      0.00
    1   14    3      0.77      0.00
    2   14    3     -0.85      0.00
    3   14    3      0.49      0.00
    4   14    3      0.03      0.00
    5   14    3     -0.47      0.00
    6   14    3      0.66      0.00
    7   14    3     -0.59      0.00
    8   14    3      0.36      0.00
    9   14    3     -0.09      0.00
   10   14    3     -0.08      0.00
   -7   15    3      0.02      0.00
   -6   15    3      0.35      0.00
   -5   15    3     -0.67      0.00
   -4   15    3      0.67      0.00
   -3   15    3     -0.36      0.00
   -2   15    3     -0.22      0.00
   -1   15    3      0.99      0.00
    0   15    3     -1.63      0.00
    1   15    3      1.78      0.00
    2   15    3     -1.39      0.00
    3   15    3      0.73      0.00
    4   15    3     -0.05      0.00
    5   15    3     -0.45      0.00
    6   15    3      0.61      0.00
    7   15    3     -0.41      0.00
    8   15    3      0.09      0.00
    9   15    3      0.06      0.00
   -7   16    3      0.22      0.00
   -6   16    3      0.05      0.00
   -5   16    3     -0.22      0.00
   -4   16    3     -0.08      0.00
   -3   16    3      0.75      0.00
   -2   16    3     -1.43      0.00
   -1   16    3      1.90      0.00
    0   16    3     -2.04      0.00
    1   16    3      1.77      0.00
    2   16    3     -1.15      0.00
    3   16    3      0.38      0.00
    4   16    3      0.29      0.00
    5   16    3     -0.65      0.00
    6   16    3      0.58      0.00
    7   16    3     -0.22      0.00
    8   16    3     -0.06      0.00
   -6   17    3      0.33      0.00
   -5   17    3     -0.30      0.00
   -4   17    3     -0.14      0.00
   -3   17    3      0.72      0.00
   -2   17    3     -1.11      0.00
   -1   17    3      1.24      0.00
    0   17    3     -1.16      0.00
    1   17    3      0.87      0.00
    2   17    3     -0.39      0.00
    3   17    3     -0.09      0.00
    4   17    3      0.35      0.00
    5   17    3     -0.30      0.00
    6   17    3      0.05      0.00
    7   17    3      0.18      0.00
   -4   18    3      0.04      0.00
   -3   18    3      0.28      0.00
   -2   18    3     -0.46      0.00
   -1   18    3      0.49      0.00
    0   18    3     -0.47      0.00
    1   18    3      0.36      0.00
    2   18    3     -0.19      0.00
    3   18    3      0.09      0.00
    4   18    3     -0.16      0.00
    5   18    3      0.28      0.00
    6   18    3     -0.31      0.00
   -2   19    3     -0.25      0.00
   -1   19    3      0.23      0.00
    0   19    3     -0.23      0.00
   -4  -17    4     -0.18      0.00
   -3  -17    4      0.17      0.00
   -2  -17    4     -0.26      0.00
   -1  -17    4      0.34      0.00
    0  -17    4     -0.34      0.00
    1  -17    4      0.28      0.00
    2  -17    4     -0.24      0.00
   -6  -16    4     -0.49      0.00
   -5  -16    4      0.56      0.00
   -4  -16    4     -0.55      0.00
   -3  -16    4      0.60      0.00
   -2  -16    4     -0.71      0.00
   -1  -16    4      0.77      0.00
    0  -16    4     -0.69      0.00
    1  -16    4      0.52      0.00
    2  -16    4     -0.30      0.00
    3  -16    4      0.03      0.00
    4  -16    4      0.17      0.00
   -7  -15    4      0.29      0.00
   -6  -15    4     -0.31      0.00
   -5  -15    4      0.33      0.00
   -4  -15    4     -0.38      0.00
   -3  -15    4      0.49      0.00
   -2  -15    4     -0.65      0.00
   -1  -15    4      0.73      0.00
    0  -15    4     -0.62      0.00
    1  -15    4      0.35      0.00
    2  -15    4     -0.03      0.00
    3  -15    4     -0.19      0.00
    4  -15    4      0.19      0.00
    5  -15    4      0.06      0.00
    6  -15    4     -0.32      0.00
   -8  -14    4      0.18      0.00
   -7  -14    4     -0.33      0.00
   -6  -14    4      0.30      0.00
   -5  -14    4     -0.05      0.00
   -4  -14    4     -0.25      0.00
   -3  -14    4      0.50      0.00
   -2  -14    4     -0.70      0.00
   -1  -14    4      0.76      0.00
    0  -14    4     -0.54      0.00
    1  -14    4      0.15      0.00
    2  -14    4      0.12      0.00
    3  -14    4     -0.12      0.00
    4  -14    4     -0.10      0.00
    5  -14    4      0.40      0.00
    6  -14    4     -0.60      0.00
    7  -14    4      0.52      0.00
   -9  -13    4     -0.18      0.00
   -8  -13    4      0.38      0.00
   -7  -13    4     -0.39      0.00
   -6  -13    4      0.08      0.00
   -5  -13    4      0.43      0.00
   -4  -13    4     -0.91      0.00
   -3  -13    4      1.20      0.00
   -2  -13    4     -1.29      0.00
   -1  -13    4      1.07      0.00
    0  -13    4     -0.49      0.00
    1  -13    4     -0.19      0.00
    2  -13    4      0.56      0.00
    3  -13    4     -0.56      0.00
    4  -13    4      0.37      0.00
    5  -13    4     -0.07      0.00
    6  -13    4     -0.27      0.00
    7  -13    4      0.42      0.00
    8  -13    4     -0.30      0.00
  -10  -12    4     -0.08      0.00
   -9  -12    4     -0.01      0.00
   -8  -12    4      0.02      0.00
   -7  -12    4      0.16      0.00
   -6  -12    4     -0.56      0.00
   -5  -12    4      1.10      0.00
   -4  -12    4     -1.53      0.00
   -3  -12    4      1.58      0.00
   -2  -12    4     -1.20      0.00
   -1  -12    4      0.40      0.00
    0  -12    4      0.69      0.00
    1  -12    4     -1.70      0.00
    2  -12    4      2.19      0.00
    3  -12    4     -2.11      0.00
    4  -12    4      1.64      0.00
    5  -12    4     -0.93      0.00
    6  -12    4      0.16      0.00
    7  -12    4      0.27      0.00
    8  -12    4     -0.24      0.00
    9  -12    4      0.08      0.00
  -10  -11    4     -0.05      0.00
   -9  -11    4      0.03      0.00
   -8  -11    4     -0.15      0.00
   -7  -11    4      0.41      0.00
   -6  -11    4     -0.81      0.00
   -5  -11    4      1.24      0.00
   -4  -11    4     -1.36      0.00
   -3  -11    4      0.88      0.00
   -2  -11    4      0.08      0.00
   -1  -11    4     -1.24      0.00
    0  -11    4      2.39      0.00
    1  -11    4     -3.17      0.00
    2  -11    4      3.14      0.00
    3  -11    4     -2.33      0.00
    4  -11    4      1.20      0.00
    5  -11    4     -0.17      0.00
    6  -11    4     -0.55      0.00
    7  -11    4      0.78      0.00
    8  -11    4     -0.55      0.00
    9  -11    4      0.25      0.00
  -11  -10    4     -0.14      0.00
  -10  -10    4      0.23      0.00
   -9  -10    4     -0.14      0.00
   -8  -10    4     -0.20      0.00
   -7  -10    4      0.68      0.00
   -6  -10    4     -1.13      0.00
   -5  -10    4      1.34      0.00
   -4  -10    4     -1.07      0.00
   -3  -10    4      0.24      0.00
   -2  -10    4      0.85      0.00
   -1  -10    4     -1.76      0.00
    0  -10    4      2.31      0.00
    1  -10    4     -2.27      0.00
    2  -10    4      1.47      0.00
    3  -10    4     -0.20      0.00
    4  -10    4     -0.80      0.00
    5  -10    4      1.22      0.00
    6  -10    4     -1.29      0.00
    7  -10    4      1.13      0.00
    8  -10    4     -0.73      0.00
    9  -10    4      0.29      0.00
   10  -10    4     -0.10      0.00
  -11   -9    4     -0.29      0.00
  -10   -9    4      0.17      0.00
   -9   -9    4      0.27      0.00
   -8   -9    4     -1.02      0.00
   -7   -9    4      1.79      0.00
   -6   -9    4     -2.26      0.00
   -5   -9    4      2.27      0.00
   -4   -9    4     -1.73      0.00
   -3   -9    4      0.69      0.00
   -2   -9    4      0.38      0.00
   -1   -9    4     -0.93      0.00
    0   -9    4      0.80      0.00
    1   -9    4     -0.17      0.00
    2   -9    4     -0.72      0.00
    3   -9    4      1.44      0.00
    4   -9    4     -1.50      0.00
    5   -9    4      1.04      0.00
    6   -9    4     -0.65      0.00
    7   -9    4      0.48      0.00
    8   -9    4     -0.21      0.00
    9   -9    4     -0.11      0.00
   10   -9    4      0.17      0.00
  -12   -8    4      0.10      0.00
  -11   -8    4      0.06      0.00
  -10   -8    4     -0.45      0.00
   -9   -8    4      1.15      0.00
   -8   -8    4     -2.06      0.00
   -7   -8    4      2.81      0.00
   -6   -8    4     -3.03      0.00
   -5   -8    4      2.62      0.00
   -4   -8    4     -1.59      0.00
   -3   -8    4      0.15      0.00
   -2   -8    4      1.07      0.00
   -1   -8    4     -1.35      0.00
    0   -8    4      0.73      0.00
    1   -8    4      0.18      0.00
    2   -8    4     -0.90      0.00
    3   -8    4      1.20      0.00
    4   -8    4     -0.89      0.00
    5   -8    4      0.23      0.00
    6   -8    4      0.20      0.00
    7   -8    4     -0.26      0.00
    8   -8    4      0.29      0.00
    9   -8    4     -0.37      0.00
   10   -8    4      0.23      0.00
   11   -8    4      0.04      0.00
  -12   -7    4      0.03      0.00
  -11   -7    4      0.12      0.00
  -10   -7    4     -0.46      0.00
   -9   -7    4      0.97      0.00
   -8   -7    4     -1.51      0.00
   -7   -7    4      1.68      0.00
   -6   -7    4     -1.17      0.00
   -5   -7    4      0.00      0.00
   -4   -7    4      1.62      0.00
   -3   -7    4     -3.33      0.00
   -2   -7    4      4.39      0.00
   -1   -7    4     -4.10      0.00
    0   -7    4      2.71      0.00
    1   -7    4     -1.13      0.00
    2   -7    4     -0.04      0.00
    3   -7    4      0.67      0.00
    4   -7    4     -0.64      0.00
    5   -7    4      0.05      0.00
    6   -7    4      0.45      0.00
    7   -7    4     -0.44      0.00
    8   -7    4      0.18      0.00
    9   -7    4      0.03      0.00
   10   -7    4     -0.24      0.00
   11   -7    4      0.41      0.00
  -12   -6    4      0.43      0.00
  -11   -6    4     -0.41      0.00
  -10   -6    4      0.23      0.00
   -9   -6    4     -0.07      0.00
   -8   -6    4      0.11      0.00
   -7   -6    4     -0.61      0.00
   -6   -6    4      1.71      0.00
   -5   -6    4     -3.21      0.00
   -4   -6    4      4.80      0.00
   -3   -6    4     -6.10      0.00
   -2   -6    4      6.44      0.00
   -1   -6    4     -5.25      0.00
    0   -6    4      2.99      0.00
    1   -6    4     -0.85      0.00
    2   -6    4     -0.48      0.00
    3   -6    4      1.04      0.00
    4   -6    4     -0.83      0.00
    5   -6    4     -0.04      0.00
    6   -6    4      0.81      0.00
    7   -6    4     -0.79      0.00
    8   -6    4      0.22      0.00
    9   -6    4      0.29      0.00
   10   -6    4     -0.55      0.00
   11   -6    4      0.60      0.00
   12   -6    4     -0.40      0.00
  -13   -5    4     -0.39      0.00
  -12   -5    4      0.48      0.00
  -11   -5    4     -0.30      0.00
  -10   -5    4      0.13      0.00
   -9   -5    4     -0.27      0.00
   -8   -5    4      0.68      0.00
   -7   -5    4     -1.31      0.00
   -6   -5    4      2.21      0.00
   -5   -5    4     -3.22      0.00
   -4   -5    4      4.09      0.00
   -3   -5    4     -4.55      0.00
   -2   -5    4      4.21      0.00
   -1   -5    4     -2.82      0.00
    0   -5    4      0.99      0.00
    1   -5    4      0.27      0.00
    2   -5    4     -0.66      0.00
    3   -5    4      0.59      0.00
    4   -5    4     -0.12      0.00
    5   -5    4     -0.87      0.00
    6   -5    4      1.73      0.00
    7   -5    4     -1.67      0.00
    8   -5    4      0.88      0.00
    9   -5    4     -0.18      0.00
   10   -5    4     -0.12      0.00
   11   -5    4      0.17      0.00
   12   -5    4     -0.06      0.00
  -13   -4    4      0.02      0.00
  -12   -4    4     -0.30      0.00
  -11   -4    4      0.68      0.00
  -10   -4    4     -0.75      0.00
   -9   -4    4      0.38      0.00
   -8   -4    4      0.09      0.00
   -7   -4    4     -0.50      0.00
   -6   -4    4      1.04      0.00
   -5   -4    4     -1.65      0.00
   -4   -4    4      2.03      0.00
   -3   -4    4     -2.15      0.00
   -2   -4    4      2.16      0.00
   -1   -4    4     -2.00      0.00
    0   -4    4      1.75      0.00
    1   -4    4     -1.66      0.00
    2   -4    4      1.64      0.00
    3   -4    4     -1.40      0.00
    4   -4    4      1.20      0.00
    5   -4    4     -1.50      0.00
    6   -4    4      1.88      0.00
    7   -4    4     -1.55      0.00
    8   -4    4      0.67      0.00
    9   -4    4     -0.07      0.00
   10   -4    4     -0.03      0.00
   11   -4    4     -0.03      0.00
   12   -4    4      0.10      0.00
  -13   -3    4      0.62      0.00
  -12   -3    4     -0.99      0.00
  -11   -3    4      1.23      0.00
  -10   -3    4     -1.06      0.00
   -9   -3    4      0.55      0.00
   -8   -3    4     -0.04      0.00
   -7   -3    4     -0.38      0.00
   -6   -3    4      0.94      0.00
   -5   -3    4     -1.52      0.00
   -4   -3    4      1.91      0.00
   -3   -3    4     -2.45      0.00
   -2   -3    4      3.56      0.00
   -1   -3    4     -4.74      0.00
    0   -3    4      5.13      0.00
    1   -3    4     -4.55      0.00
    2   -3    4      3.34      0.00
    3   -3    4     -1.81      0.00
    4   -3    4      0.44      0.00
    5   -3    4      0.23      0.00
    6   -3    4     -0.38      0.00
    7   -3    4      0.71      0.00
    8   -3    4     -1.23      0.00
    9   -3    4      1.36      0.00
   10   -3    4     -1.01      0.00
   11   -3    4      0.59      0.00
   12   -3    4     -0.25      0.00
   13   -3    4     -0.04      0.00
  -13   -2    4      0.54      0.00
  -12   -2    4     -0.64      0.00
  -11   -2    4      0.58      0.00
  -10   -2    4     -0.22      0.00
   -9   -2    4     -0.39      0.00
   -8   -2    4      0.93      0.00
   -7   -2    4     -1.24      0.00
   -6   -2    4      1.49      0.00
   -5   -2    4     -1.71      0.00
   -4   -2    4      1.96      0.00
   -3   -2    4     -2.79      0.00
   -2   -2    4      4.45      0.00
   -1   -2    4     -5.95      0.00
    0   -2    4      5.93      0.00
    1   -2    4     -4.26      0.00
    2   -2    4      1.78      0.00
    3   -2    4      0.79      0.00
    4   -2    4     -2.85      0.00
    5   -2    4      3.74      0.00
    6   -2    4     -3.51      0.00
    7   -2    4      3.02      0.00
    8   -2    4     -2.69      0.00
    9   -2    4      2.21      0.00
   10   -2    4     -1.44      0.00
   11   -2    4      0.73      0.00
   12   -2    4     -0.29      0.00
   13   -2    4      0.01      0.00
  -13   -1    4      0.02      0.00
  -12   -1    4      0.15      0.00
  -11   -1    4     -0.38      0.00
  -10   -1    4      0.75      0.00
   -9   -1    4     -1.19      0.00
   -8   -1    4      1.34      0.00
   -7   -1    4     -1.03      0.00
   -6   -1    4      0.59      0.00
   -5   -1    4     -0.35      0.00
   -4   -1    4      0.48      0.00
   -3   -1    4     -1.50      0.00
   -2   -1    4      3.72      0.00
   -1   -1    4     -5.98      0.00
    0   -1    4      6.36      0.00
    1   -1    4     -4.31      0.00
    2   -1    4      0.92      0.00
    3   -1    4      2.37      0.00
    4   -1    4     -4.53      0.00
    5   -1    4      4.96      0.00
    6   -1    4     -4.04      0.00
    7   -1    4      2.85      0.00
    8   -1    4     -1.96      0.00
    9   -1    4      1.08      0.00
   10   -1    4     -0.14      0.00
   11   -1    4     -0.38      0.00
   12   -1    4      0.35      0.00
   13   -1    4     -0.15      0.00
  -13    0    4     -0.15      0.00
  -12    0    4      0.49      0.00
  -11    0    4     -0.79      0.00
  -10    0    4      0.98      0.00
   -9    0    4     -0.99      0.00
   -8    0    4      0.59      0.00
   -7    0    4      0.16      0.00
   -6    0    4     -0.72      0.00
   -5    0    4      0.55      0.00
   -4    0    4      0.67      0.00
   -3    0    4     -3.57      0.00
   -2    0    4      8.21      0.00
   -1    0    4    -12.49      0.00
    0    0    4     13.35      0.00
    1    0    4     -9.97      0.00
    2    0    4      4.62      0.00
    3    0    4     -0.11      0.00
    4    0    4     -2.30      0.00
    5    0    4      2.74      0.00
    6    0    4     -1.97      0.00
    7    0    4      0.91      0.00
    8    0    4      0.03      0.00
    9    0    4     -0.91      0.00
   10    0    4      1.51      0.00
   11    0    4     -1.40      0.00
   12    0    4      0.76      0.00
   13    0    4     -0.25      0.00
  -13    1    4     -0.20      0.00
  -12    1    4      0.66      0.00
  -11    1    4     -0.96      0.00
  -10    1    4      0.92      0.00
   -9    1    4     -0.66      0.00
   -8    1    4      0.14      0.00
   -7    1    4      0.48      0.00
   -6    1    4     -0.47      0.00
   -5    1    4     -1.06      0.00
   -4    1    4      4.67      0.00
   -3    1    4    -10.46      0.00
   -2    1    4     17.16      0.00
   -1    1    4    -21.47      0.00
    0    1    4     20.24      0.00
    1    1    4    -13.93      0.00
    2    1    4      6.50      0.00
    3    1    4     -1.40      0.00
    4    1    4     -0.81      0.00
    5    1    4      1.14      0.00
    6    1    4     -0.47      0.00
    7    1    4     -0.58      0.00
    8    1    4      1.48      0.00
    9    1    4     -1.97      0.00
   10    1    4      1.90      0.00
   11    1    4     -1.29      0.00
   12    1    4      0.54      0.00
   13    1    4     -0.13      0.00
  -13    2    4     -0.36      0.00
  -12    2    4      0.82      0.00
  -11    2    4     -0.97      0.00
  -10    2    4      0.70      0.00
   -9    2    4     -0.30      0.00
   -8    2    4     -0.15      0.00
   -7    2    4      0.51      0.00
   -6    2    4      0.08      0.00
   -5    2    4     -2.66      0.00
   -4    2    4      7.37      0.00
   -3    2    4    -13.11      0.00
   -2    2    4     17.75      0.00
   -1    2    4    -18.59      0.00
    0    2    4     14.24      0.00
    1    2    4     -6.67      0.00
    2    2    4      0.04      0.00
    3    2    4      3.11      0.00
    4    2    4     -3.33      0.00
    5    2    4      2.20      0.00
    6    2    4     -0.59      0.00
    7    2    4     -0.92      0.00
    8    2    4      1.77      0.00
    9    2    4     -1.84      0.00
   10    2    4      1.43      0.00
   11    2    4     -0.83      0.00
   12    2    4      0.27      0.00
   13    2    4      0.01      0.00
  -13    3    4     -0.34      0.00
  -12    3    4      0.64      0.00
  -11    3    4     -0.52      0.00
  -10    3    4     -0.02      0.00
   -9    3    4      0.55      0.00
   -8    3    4     -0.94      0.00
   -7    3    4      1.16      0.00
   -6    3    4     -0.54      0.00
   -5    3    4     -1.63      0.00
   -4    3    4      4.91      0.00
   -3    3    4     -7.73      0.00
   -2    3    4      8.59      0.00
   -1    3    4     -6.52      0.00
    0    3    4      1.61      0.00
    1    3    4      4.17      0.00
    2    3    4     -7.83      0.00
    3    3    4      8.00      0.00
    4    3    4     -5.77      0.00
    5    3    4      2.93      0.00
    6    3    4     -0.42      0.00
    7    3    4     -1.30      0.00
    8    3    4      1.92      0.00
    9    3    4     -1.67      0.00
   10    3    4      1.12      0.00
   11    3    4     -0.58      0.00
   12    3    4      0.15      0.00
   13    3    4      0.05      0.00
  -13    4    4     -0.05      0.00
  -12    4    4      0.00      0.00
  -11    4    4      0.46      0.00
  -10    4    4     -1.12      0.00
   -9    4    4      1.49      0.00
   -8    4    4     -1.58      0.00
   -7    4    4      1.63      0.00
   -6    4    4     -1.29      0.00
   -5    4    4      0.00      0.00
   -4    4    4      1.76      0.00
   -3    4    4     -2.72      0.00
   -2    4    4      2.08      0.00
   -1    4    4      0.19      0.00
    0    4    4     -3.69      0.00
    1    4    4      7.20      0.00
    2    4    4     -8.78      0.00
    3    4    4      7.55      0.00
    4    4    4     -4.57      0.00
    5    4    4      1.46      0.00
    6    4    4      0.89      0.00
    7    4    4     -2.13      0.00
    8    4    4      2.18      0.00
    9    4    4     -1.43      0.00
   10    4    4      0.61      0.00
   11    4    4     -0.11      0.00
   12    4    4     -0.10      0.00
   13    4    4      0.08      0.00
  -12    5    4     -0.55      0.00
  -11    5    4      1.07      0.00
  -10    5    4     -1.52      0.00
   -9    5    4      1.54      0.00
   -8    5    4     -1.26      0.00
   -7    5    4      0.99      0.00
   -6    5    4     -0.50      0.00
   -5    5    4     -0.68      0.00
   -4    5    4      2.11      0.00
   -3    5    4     -2.64      0.00
   -2    5    4      1.76      0.00
   -1    5    4      0.15      0.00
    0    5    4     -2.59      0.00
    1    5    4      4.86      0.00
    2    5    4     -5.77      0.00
    3    5    4      4.69      0.00
    4    5    4     -2.37      0.00
    5    5    4      0.11      0.00
    6    5    4      1.37      0.00
    7    5    4     -1.81      0.00
    8    5    4      1.25      0.00
    9    5    4     -0.25      0.00
   10    5    4     -0.43      0.00
   11    5    4      0.53      0.00
   12    5    4     -0.36      0.00
   13    5    4      0.19      0.00
  -12    6    4     -0.31      0.00
  -11    6    4      0.47      0.00
  -10    6    4     -0.54      0.00
   -9    6    4      0.33      0.00
   -8    6    4      0.18      0.00
   -7    6    4     -0.79      0.00
   -6    6    4      1.51      0.00
   -5    6    4     -2.47      0.00
   -4    6    4      3.21      0.00
   -3    6    4     -2.89      0.00
   -2    6    4      1.38      0.00
   -1    6    4      0.59      0.00
    0    6    4     -2.45      0.00
    1    6    4      3.92      0.00
    2    6    4     -4.44      0.00
    3    6    4      3.60      0.00
    4    6    4     -1.93      0.00
    5    6    4      0.44      0.00
    6    6    4      0.34      0.00
    7    6    4     -0.34      0.00
    8    6    4     -0.23      0.00
    9    6    4      0.81      0.00
   10    6    4     -0.87      0.00
   11    6    4      0.49      0.00
   12    6    4     -0.17      0.00
   13    6    4      0.09      0.00
  -12    7    4      0.12      0.00
  -11    7    4     -0.29      0.00
  -10    7    4      0.46      0.00
   -9    7    4     -0.82      0.00
   -8    7    4      1.47      0.00
   -7    7    4     -2.10      0.00
   -6    7    4      2.36      0.00
   -5    7    4     -2.28      0.00
   -4    7    4      1.82      0.00
   -3    7    4     -0.69      0.00
   -2    7    4     -0.94      0.00
   -1    7    4      2.39      0.00
    0    7    4     -3.22      0.00
    1    7    4      3.52      0.00
    2    7    4     -3.29      0.00
    3    7    4      2.43      0.00
    4    7    4     -1.30      0.00
    5    7    4      0.46      0.00
    6    7    4     -0.15      0.00
    7    7    4      0.22      0.00
    8    7    4     -0.45      0.00
    9    7    4      0.49      0.00
   10    7    4     -0.12      0.00
   11    7    4     -0.39      0.00
   12    7    4      0.56      0.00
   13    7    4     -0.34      0.00
  -12    8    4      0.07      0.00
  -11    8    4     -0.21      0.00
  -10    8    4      0.44      0.00
   -9    8    4     -0.85      0.00
   -8    8    4      1.45      0.00
   -7    8    4     -1.83      0.00
   -6    8    4      1.56      0.00
   -5    8    4     -0.77      0.00
   -4    8    4     -0.21      0.00
   -3    8    4      1.23      0.00
   -2    8    4     -2.05      0.00
   -1    8    4      2.19      0.00
    0    8    4     -1.59      0.00
    1    8    4      0.83      0.00
    2    8    4     -0.34      0.00
    3    8    4      0.05      0.00
    4    8    4      0.18      0.00
    5    8    4     -0.26      0.00
    6    8    4      0.17      0.00
    7    8    4     -0.04      0.00
    8    8    4      0.00      0.00
    9    8    4     -0.22      0.00
   10    8    4      0.72      0.00
   11    8    4     -1.13      0.00
   12    8    4      1.02      0.00
  -11    9    4      0.16      0.00
  -10    9    4      0.09      0.00
   -9    9    4     -0.41      0.00
   -8    9    4      0.87      0.00
   -7    9    4     -1.21      0.00
   -6    9    4      0.95      0.00
   -5    9    4     -0.04      0.00
   -4    9    4     -0.96      0.00
   -3    9    4      1.46      0.00
   -2    9    4     -1.20      0.00
   -1    9    4      0.24      0.00
    0    9    4      0.82      0.00
    1    9    4     -1.22      0.00
    2    9    4      0.82      0.00
    3    9    4     -0.18      0.00
    4    9    4     -0.21      0.00
    5    9    4      0.40      0.00
    6    9    4     -0.55      0.00
    7    9    4      0.59      0.00
    8    9    4     -0.38      0.00
    9    9    4     -0.09      0.00
   10    9    4      0.63      0.00
   11    9    4     -0.90      0.00
   12    9    4      0.69      0.00
  -11   10    4      0.13      0.00
  -10   10    4      0.10      0.00
   -9   10    4     -0.33      0.00
   -8   10    4      0.75      0.00
   -7   10    4     -1.16      0.00
   -6   10    4      0.89      0.00
   -5   10    4      0.19      0.00
   -4   10    4     -1.16      0.00
   -3   10    4      1.10      0.00
   -2   10    4     -0.15      0.00
   -1   10    4     -0.79      0.00
    0   10    4      0.89      0.00
    1   10    4     -0.02      0.00
    2   10    4     -1.24      0.00
    3   10    4      2.14      0.00
    4   10    4     -2.45      0.00
    5   10    4      2.44      0.00
    6   10    4     -2.26      0.00
    7   10    4      1.85      0.00
    8   10    4     -1.22      0.00
    9   10    4      0.57      0.00
   10   10    4     -0.07      0.00
   11   10    4     -0.18      0.00
   12   10    4      0.17      0.00
  -10   11    4      0.13      0.00
   -9   11    4     -0.23      0.00
   -8   11    4      0.51      0.00
   -7   11    4     -0.78      0.00
   -6   11    4      0.43      0.00
   -5   11    4      0.52      0.00
   -4   11    4     -1.13      0.00
   -3   11    4      0.75      0.00
   -2   11    4      0.03      0.00
   -1   11    4     -0.18      0.00
    0   11    4     -0.60      0.00
    1   11    4      1.84      0.00
    2   11    4     -2.92      0.00
    3   11    4      3.49      0.00
    4   11    4     -3.57      0.00
    5   11    4      3.29      0.00
    6   11    4     -2.72      0.00
    7   11    4      1.96      0.00
    9   11    4      0.69      0.00
   10   11    4     -0.32      0.00
   11   11    4      0.06      0.00
  -10   12    4     -0.05      0.00
   -9   12    4      0.22      0.00
   -8   12    4     -0.27      0.00
   -7   12    4      0.12      0.00
   -6   12    4     -0.13      0.00
   -5   12    4      0.45      0.00
   -4   12    4     -0.65      0.00
   -3   12    4      0.41      0.00
   -2   12    4     -0.10      0.00
   -1   12    4      0.28      0.00
    0   12    4     -0.92      0.00
    1   12    4      1.66      0.00
    2   12    4     -2.21      0.00
    3   12    4      2.45      0.00
    4   12    4     -2.30      0.00
    5   12    4      1.79      0.00
    6   12    4     -1.15      0.00
    7   12    4      0.58      0.00
    8   12    4     -0.20      0.00
    9   12    4      0.00      0.00
   10   12    4      0.10      0.00
   11   12    4     -0.11      0.00
   -9   13    4      0.39      0.00
   -8   13    4     -0.50      0.00
   -7   13    4      0.15      0.00
   -6   13    4      0.33      0.00
   -5   13    4     -0.49      0.00
   -4   13    4      0.41      0.00
   -3   13    4     -0.48      0.00
   -2   13    4      0.64      0.00
   -1   13    4     -0.53      0.00
    0   13    4      0.06      0.00
    1   13    4      0.48      0.00
    2   13    4     -0.79      0.00
    3   13    4      0.74      0.00
    4   13    4     -0.33      0.00
    5   13    4     -0.19      0.00
    6   13    4      0.55      0.00
    7   13    4     -0.67      0.00
    8   13    4      0.62      0.00
    9   13    4     -0.47      0.00
   10   13    4      0.25      0.00
   11   13    4     -0.03      0.00
   -8   14    4     -0.02      0.00
   -7   14    4     -0.41      0.00
   -6   14    4      0.98      0.00
   -5   14    4     -1.27      0.00
   -4   14    4      1.30      0.00
   -3   14    4     -1.31      0.00
   -2   14    4      1.25      0.00
   -1   14    4     -0.82      0.00
    0   14    4      0.13      0.00
    1   14    4      0.37      0.00
    2   14    4     -0.40      0.00
    3   14    4      0.03      0.00
    4   14    4      0.47      0.00
    5   14    4     -0.84      0.00
    6   14    4      0.91      0.00
    7   14    4     -0.73      0.00
    8   14    4      0.43      0.00
    9   14    4     -0.15      0.00
   10   14    4     -0.05      0.00
   -7   15    4     -0.12      0.00
   -6   15    4      0.54      0.00
   -5   15    4     -0.91      0.00
   -4   15    4      0.96      0.00
   -3   15    4     -0.71      0.00
   -2   15    4      0.20      0.00
   -1   15    4      0.52      0.00
    0   15    4     -1.13      0.00
    1   15    4      1.29      0.00
    2   15    4     -0.94      0.00
    3   15    4      0.34      0.00
    4   15    4      0.26      0.00
    5   15    4     -0.64      0.00
    6   15    4      0.64      0.00
    7   15    4     -0.34      0.00
    8   15    4      0.01      0.00
    9   15    4      0.12      0.00
   -7   16    4      0.25      0.00
   -6   16    4      0.05      0.00
   -5   16    4     -0.24      0.00
   -4   16    4     -0.02      0.00
   -3   16    4      0.65      0.00
   -2   16    4     -1.32      0.00
   -1   16    4      1.82      0.00
    0   16    4     -2.00      0.00
    1   16    4      1.76      0.00
    2   16    4     -1.15      0.00
    3   16    4      0.38      0.00
    4   16    4      0.31      0.00
    5   16    4     -0.68      0.00
    6   16    4      0.59      0.00
    7   16    4     -0.22      0.00
    8   16    4     -0.05      0.00
   -6   17    4      0.16      0.00
   -5   17    4     -0.07      0.00
   -4   17    4     -0.40      0.00
   -3   17    4      1.00      0.00
   -2   17    4     -1.41      0.00
   -1   17    4      1.53      0.00
    0   17    4     -1.42      0.00
    1   17    4      1.05      0.00
    2   17    4     -0.47      0.00
    3   17    4     -0.13      0.00
    4   17    4      0.51      0.00
    5   17    4     -0.56      0.00
    6   17    4      0.32      0.00
    7   17    4     -0.02      0.00
   -4   18    4     -0.11      0.00
   -3   18    4      0.44      0.00
   -2   18    4     -0.61      0.00
   -1   18    4      0.61      0.00
    0   18    4     -0.52      0.00
    1   18    4      0.32      0.00
    2   18    4     -0.06      0.00
    3   18    4     -0.11      0.00
    4   18    4      0.10      0.00
    5   18    4      0.02      0.00
    6   18    4     -0.13      0.00
   -2   19    4     -0.25      0.00
   -1   19    4      0.22      0.00
    0   19    4     -0.21      0.00
   -3  -17    5     -0.04      0.00
   -1  -17    5      0.09      0.00
    0  -17    5     -0.13      0.00
    1  -17    5      0.13      0.00
   -5  -16    5      0.37      0.00
   -4  -16    5     -0.37      0.00
   -3  -16    5      0.42      0.00
   -2  -16    5     -0.53      0.00
   -1  -16    5      0.60      0.00
    0  -16    5     -0.57      0.00
    1  -16    5      0.45      0.00
    2  -16    5     -0.28      0.00
    3  -16    5      0.06      0.00
    4  -16    5      0.11      0.00
   -7  -15    5      0.33      0.00
   -6  -15    5     -0.41      0.00
   -5  -15    5      0.45      0.00
   -4  -15    5     -0.49      0.00
   -3  -15    5      0.56      0.00
   -2  -15    5     -0.66      0.00
   -1  -15    5      0.71      0.00
    0  -15    5     -0.60      0.00
    1  -15    5      0.35      0.00
    2  -15    5     -0.05      0.00
    3  -15    5     -0.18      0.00
    4  -15    5      0.18      0.00
    5  -15    5      0.04      0.00
   -8  -14    5      0.01      0.00
   -7  -14    5     -0.10      0.00
   -6  -14    5      0.09      0.00
   -5  -14    5      0.06      0.00
   -4  -14    5     -0.24      0.00
   -3  -14    5      0.36      0.00
   -2  -14    5     -0.48      0.00
   -1  -14    5      0.51      0.00
    0  -14    5     -0.33      0.00
    1  -14    5      0.02      0.00
    2  -14    5      0.22      0.00
    3  -14    5     -0.20      0.00
    4  -14    5     -0.06      0.00
    5  -14    5      0.40      0.00
    6  -14    5     -0.58      0.00
   -9  -13    5     -0.17      0.00
   -8  -13    5      0.35      0.00
   -7  -13    5     -0.40      0.00
   -6  -13    5      0.18      0.00
   -5  -13    5      0.22      0.00
   -4  -13    5     -0.57      0.00
   -3  -13    5      0.77      0.00
   -2  -13    5     -0.86      0.00
   -1  -13    5      0.75      0.00
    0  -13    5     -0.35      0.00
    1  -13    5     -0.16      0.00
    2  -13    5      0.44      0.00
    3  -13    5     -0.40      0.00
    4  -13    5      0.12      0.00
    5  -13    5      0.28      0.00
    6  -13    5     -0.61      0.00
    7  -13    5      0.61      0.00
   -9  -12    5     -0.11      0.00
   -8  -12    5      0.13      0.00
   -7  -12    5      0.01      0.00
   -6  -12    5     -0.38      0.00
   -5  -12    5      0.87      0.00
   -4  -12    5     -1.26      0.00
   -3  -12    5      1.35      0.00
   -2  -12    5     -1.12      0.00
   -1  -12    5      0.56      0.00
    0  -12    5      0.30      0.00
    1  -12    5     -1.20      0.00
    2  -12    5      1.74      0.00
    3  -12    5     -1.76      0.00
    4  -12    5      1.31      0.00
    5  -12    5     -0.55      0.00
    6  -12    5     -0.17      0.00
    7  -12    5      0.44      0.00
    8  -12    5     -0.26      0.00
  -10  -11    5     -0.08      0.00
   -9  -11    5      0.07      0.00
   -8  -11    5     -0.16      0.00
   -7  -11    5      0.38      0.00
   -6  -11    5     -0.76      0.00
   -5  -11    5      1.19      0.00
   -4  -11    5     -1.32      0.00
   -3  -11    5      0.92      0.00
   -2  -11    5     -0.10      0.00
   -1  -11    5     -0.93      0.00
    0  -11    5      2.02      0.00
    1  -11    5     -2.89      0.00
    2  -11    5      3.13      0.00
    3  -11    5     -2.62      0.00
    4  -11    5      1.62      0.00
    5  -11    5     -0.53      0.00
    6  -11    5     -0.28      0.00
    7  -11    5      0.52      0.00
    8  -11    5     -0.32      0.00
    9  -11    5      0.13      0.00
  -11  -10    5      0.06      0.00
  -10  -10    5      0.01      0.00
   -9  -10    5      0.00      0.00
   -8  -10    5     -0.21      0.00
   -7  -10    5      0.55      0.00
   -6  -10    5     -0.91      0.00
   -5  -10    5      1.08      0.00
   -4  -10    5     -0.79      0.00
   -3  -10    5     -0.05      0.00
   -2  -10    5      1.10      0.00
   -1  -10    5     -1.96      0.00
    0  -10    5      2.51      0.00
    1  -10    5     -2.60      0.00
    2  -10    5      2.02      0.00
    3  -10    5     -0.96      0.00
    4  -10    5     -0.08      0.00
    5  -10    5      0.76      0.00
    6  -10    5     -1.08      0.00
    7  -10    5      1.03      0.00
    8  -10    5     -0.66      0.00
    9  -10    5      0.29      0.00
   10  -10    5     -0.14      0.00
  -11   -9    5     -0.14      0.00
  -10   -9    5      0.11      0.00
   -9   -9    5      0.16      0.00
   -8   -9    5     -0.68      0.00
   -7   -9    5      1.23      0.00
   -6   -9    5     -1.53      0.00
   -5   -9    5      1.47      0.00
   -4   -9    5     -0.92      0.00
   -3   -9    5     -0.04      0.00
   -2   -9    5      0.94      0.00
   -1   -9    5     -1.29      0.00
    0   -9    5      1.05      0.00
    1   -9    5     -0.39      0.00
    2   -9    5     -0.48      0.00
    3   -9    5      1.24      0.00
    4   -9    5     -1.53      0.00
    5   -9    5      1.39      0.00
    6   -9    5     -1.18      0.00
    7   -9    5      0.94      0.00
    8   -9    5     -0.49      0.00
    9   -9    5      0.07      0.00
   10   -9    5      0.04      0.00
  -11   -8    5     -0.01      0.00
  -10   -8    5     -0.33      0.00
   -9   -8    5      0.97      0.00
   -8   -8    5     -1.78      0.00
   -7   -8    5      2.39      0.00
   -6   -8    5     -2.52      0.00
   -5   -8    5      2.15      0.00
   -4   -8    5     -1.27      0.00
   -3   -8    5      0.07      0.00
   -2   -8    5      0.86      0.00
   -1   -8    5     -0.90      0.00
    0   -8    5      0.18      0.00
    1   -8    5      0.73      0.00
    2   -8    5     -1.45      0.00
    3   -8    5      1.75      0.00
    4   -8    5     -1.50      0.00
    5   -8    5      0.91      0.00
    6   -8    5     -0.44      0.00
    7   -8    5      0.16      0.00
    8   -8    5      0.12      0.00
    9   -8    5     -0.31      0.00
   10   -8    5      0.18      0.00
   11   -8    5      0.07      0.00
  -12   -7    5      0.05      0.00
  -11   -7    5      0.17      0.00
  -10   -7    5     -0.61      0.00
   -9   -7    5      1.25      0.00
   -8   -7    5     -1.88      0.00
   -7   -7    5      2.08      0.00
   -6   -7    5     -1.62      0.00
   -5   -7    5      0.58      0.00
   -4   -7    5      0.84      0.00
   -3   -7    5     -2.31      0.00
   -2   -7    5      3.15      0.00
   -1   -7    5     -2.78      0.00
    0   -7    5      1.52      0.00
    1   -7    5     -0.18      0.00
    2   -7    5     -0.74      0.00
    3   -7    5      1.16      0.00
    4   -7    5     -0.96      0.00
    5   -7    5      0.30      0.00
    6   -7    5      0.24      0.00
    7   -7    5     -0.35      0.00
    8   -7    5      0.24      0.00
    9   -7    5     -0.10      0.00
   10   -7    5     -0.11      0.00
   11   -7    5      0.28      0.00
  -12   -6    5      0.28      0.00
  -11   -6    5     -0.22      0.00
  -10   -6    5     -0.01      0.00
   -9   -6    5      0.29      0.00
   -8   -6    5     -0.36      0.00
   -7   -6    5     -0.12      0.00
   -6   -6    5      1.26      0.00
   -5   -6    5     -2.78      0.00
   -4   -6    5      4.33      0.00
   -3   -6    5     -5.51      0.00
   -2   -6    5      5.71      0.00
   -1   -6    5     -4.48      0.00
    0   -6    5      2.40      0.00
    1   -6    5     -0.52      0.00
    2   -6    5     -0.62      0.00
    3   -6    5      1.06      0.00
    4   -6    5     -0.78      0.00
    5   -6    5     -0.04      0.00
    6   -6    5      0.65      0.00
    7   -6    5     -0.54      0.00
    8   -6    5      0.04      0.00
    9   -6    5      0.35      0.00
   10   -6    5     -0.52      0.00
   11   -6    5      0.53      0.00
   12   -6    5     -0.35      0.00
  -12   -5    5      0.45      0.00
  -11   -5    5     -0.40      0.00
  -10   -5    5      0.31      0.00
   -9   -5    5     -0.39      0.00
   -8   -5    5      0.77      0.00
   -7   -5    5     -1.52      0.00
   -6   -5    5      2.64      0.00
   -5   -5    5     -3.85      0.00
   -4   -5    5      4.79      0.00
   -3   -5    5     -5.17      0.00
   -2   -5    5      4.58      0.00
   -1   -5    5     -2.87      0.00
    0   -5    5      0.77      0.00
    1   -5    5      0.66      0.00
    2   -5    5     -1.16      0.00
    3   -5    5      1.11      0.00
    4   -5    5     -0.53      0.00
    5   -5    5     -0.54      0.00
    6   -5    5      1.35      0.00
    7   -5    5     -1.21      0.00
    8   -5    5      0.46      0.00
    9   -5    5      0.11      0.00
   10   -5    5     -0.30      0.00
   11   -5    5      0.26      0.00
   12   -5    5     -0.11      0.00
  -13   -4    5     -0.07      0.00
  -12   -4    5     -0.06      0.00
  -11   -4    5      0.32      0.00
  -10   -4    5     -0.36      0.00
   -9   -4    5      0.06      0.00
   -8   -4    5      0.40      0.00
   -7   -4    5     -0.96      0.00
   -6   -4    5      1.67      0.00
   -5   -4    5     -2.37      0.00
   -4   -4    5      2.75      0.00
   -3   -4    5     -2.66      0.00
   -2   -4    5      2.10      0.00
   -1   -4    5     -1.12      0.00
    0   -4    5      0.18      0.00
    1   -4    5      0.20      0.00
    2   -4    5     -0.12      0.00
    3   -4    5     -0.03      0.00
    4   -4    5      0.44      0.00
    5   -4    5     -1.31      0.00
    6   -4    5      1.95      0.00
    7   -4    5     -1.63      0.00
    8   -4    5      0.72      0.00
    9   -4    5     -0.15      0.00
   10   -4    5      0.08      0.00
   11   -4    5     -0.16      0.00
   12   -4    5      0.20      0.00
  -13   -3    5      0.43      0.00
  -12   -3    5     -0.82      0.00
  -11   -3    5      1.12      0.00
  -10   -3    5     -1.05      0.00
   -9   -3    5      0.63      0.00
   -8   -3    5     -0.14      0.00
   -7   -3    5     -0.37      0.00
   -6   -3    5      1.05      0.00
   -5   -3    5     -1.71      0.00
   -4   -3    5      2.04      0.00
   -3   -3    5     -2.20      0.00
   -2   -3    5      2.43      0.00
   -1   -3    5     -2.58      0.00
    0   -3    5      2.44      0.00
    1   -3    5     -2.14      0.00
    2   -3    5      1.74      0.00
    3   -3    5     -1.15      0.00
    4   -3    5      0.65      0.00
    5   -3    5     -0.61      0.00
    6   -3    5      0.63      0.00
    7   -3    5     -0.14      0.00
    8   -3    5     -0.58      0.00
    9   -3    5      0.81      0.00
   10   -3    5     -0.54      0.00
   11   -3    5      0.22      0.00
   12   -3    5     -0.02      0.00
  -13   -2    5      0.59      0.00
  -12   -2    5     -0.82      0.00
  -11   -2    5      0.88      0.00
  -10   -2    5     -0.62      0.00
   -9   -2    5      0.06      0.00
   -8   -2    5      0.53      0.00
   -7   -2    5     -1.06      0.00
   -6   -2    5      1.60      0.00
   -5   -2    5     -2.04      0.00
   -4   -2    5      2.28      0.00
   -3   -2    5     -2.67      0.00
   -2   -2    5      3.47      0.00
   -1   -2    5     -4.12      0.00
    0   -2    5      3.95      0.00
    1   -2    5     -3.01      0.00
    2   -2    5      1.61      0.00
    3   -2    5      0.11      0.00
    4   -2    5     -1.68      0.00
    5   -2    5      2.42      0.00
    6   -2    5     -2.39      0.00
    7   -2    5      2.29      0.00
    8   -2    5     -2.31      0.00
    9   -2    5      2.01      0.00
   10   -2    5     -1.35      0.00
   11   -2    5      0.72      0.00
   12   -2    5     -0.29      0.00
   13   -2    5      0.00      0.00
  -13   -1    5      0.14      0.00
  -12   -1    5     -0.05      0.00
  -11   -1    5     -0.11      0.00
  -10   -1    5      0.44      0.00
   -9   -1    5     -0.93      0.00
   -8   -1    5      1.27      0.00
   -7   -1    5     -1.29      0.00
   -6   -1    5      1.19      0.00
   -5   -1    5     -1.09      0.00
   -4   -1    5      1.07      0.00
   -3   -1    5     -1.55      0.00
   -2   -1    5      2.78      0.00
   -1   -1    5     -3.95      0.00
    0   -1    5      3.93      0.00
    1   -1    5     -2.46      0.00
    2   -1    5      0.10      0.00
    3   -1    5      2.43      0.00
    4   -1    5     -4.26      0.00
    5   -1    5      4.63      0.00
    6   -1    5     -3.82      0.00
    7   -1    5      2.88      0.00
    8   -1    5     -2.23      0.00
    9   -1    5      1.48      0.00
   10   -1    5     -0.59      0.00
   11   -1    5      0.02      0.00
   12   -1    5      0.12      0.00
   13   -1    5     -0.09      0.00
  -13    0    5     -0.16      0.00
  -12    0    5      0.45      0.00
  -11    0    5     -0.69      0.00
  -10    0    5      0.85      0.00
   -9    0    5     -0.91      0.00
   -8    0    5      0.67      0.00
   -7    0    5     -0.13      0.00
   -6    0    5     -0.30      0.00
   -5    0    5      0.29      0.00
   -4    0    5      0.38      0.00
   -3    0    5     -2.09      0.00
   -2    0    5      4.85      0.00
   -1    0    5     -7.22      0.00
    0    0    5      7.29      0.00
    1    0    5     -4.78      0.00
    2    0    5      1.20      0.00
    3    0    5      1.77      0.00
    4    0    5     -3.28      0.00
    5    0    5      3.24      0.00
    6    0    5     -2.26      0.00
    7    0    5      1.19      0.00
    8    0    5     -0.31      0.00
    9    0    5     -0.55      0.00
   10    0    5      1.20      0.00
   11    0    5     -1.17      0.00
   12    0    5      0.64      0.00
   13    0    5     -0.21      0.00
  -13    1    5     -0.19      0.00
  -12    1    5      0.61      0.00
  -11    1    5     -0.86      0.00
  -10    1    5      0.82      0.00
   -9    1    5     -0.56      0.00
   -8    1    5      0.08      0.00
   -7    1    5      0.48      0.00
   -6    1    5     -0.50      0.00
   -5    1    5     -0.69      0.00
   -4    1    5      3.38      0.00
   -3    1    5     -7.49      0.00
   -2    1    5     12.01      0.00
   -1    1    5    -14.56      0.00
    0    1    5     13.15      0.00
    1    1    5     -8.50      0.00
    2    1    5      3.48      0.00
    3    1    5     -0.22      0.00
    4    1    5     -1.08      0.00
    5    1    5      1.06      0.00
    6    1    5     -0.28      0.00
    7    1    5     -0.75      0.00
    8    1    5      1.61      0.00
    9    1    5     -2.11      0.00
   10    1    5      2.04      0.00
   11    1    5     -1.36      0.00
   12    1    5      0.56      0.00
   13    1    5     -0.14      0.00
  -13    2    5     -0.31      0.00
  -12    2    5      0.78      0.00
  -11    2    5     -0.97      0.00
  -10    2    5      0.77      0.00
   -9    2    5     -0.41      0.00
   -8    2    5     -0.01      0.00
   -7    2    5      0.30      0.00
   -6    2    5      0.34      0.00
   -5    2    5     -2.74      0.00
   -4    2    5      6.89      0.00
   -3    2    5    -11.72      0.00
   -2    2    5     15.33      0.00
   -1    2    5    -15.54      0.00
    0    2    5     11.55      0.00
    1    2    5     -5.33      0.00
    2    2    5      0.21      0.00
    3    2    5      2.12      0.00
    4    2    5     -2.26      0.00
    5    2    5      1.31      0.00
    6    2    5      0.12      0.00
    7    2    5     -1.47      0.00
    8    2    5      2.18      0.00
    9    2    5     -2.16      0.00
   10    2    5      1.64      0.00
   11    2    5     -0.88      0.00
   12    2    5      0.23      0.00
   13    2    5      0.03      0.00
  -13    3    5     -0.39      0.00
  -12    3    5      0.74      0.00
  -11    3    5     -0.70      0.00
  -10    3    5      0.26      0.00
   -9    3    5      0.21      0.00
   -8    3    5     -0.56      0.00
   -7    3    5      0.66      0.00
   -6    3    5      0.17      0.00
   -5    3    5     -2.56      0.00
   -4    3    5      5.98      0.00
   -3    3    5     -8.83      0.00
   -2    3    5      9.50      0.00
   -1    3    5     -7.07      0.00
    0    3    5      1.93      0.00
    1    3    5      3.66      0.00
    2    3    5     -6.96      0.00
    3    3    5      7.02      0.00
    4    3    5     -4.98      0.00
    5    3    5      2.37      0.00
    6    3    5     -0.03      0.00
    7    3    5     -1.52      0.00
    8    3    5      2.02      0.00
    9    3    5     -1.74      0.00
   10    3    5      1.17      0.00
   11    3    5     -0.55      0.00
   12    3    5      0.06      0.00
   13    3    5      0.13      0.00
  -13    4    5     -0.18      0.00
  -12    4    5      0.23      0.00
  -11    4    5      0.15      0.00
  -10    4    5     -0.77      0.00
   -9    4    5      1.18      0.00
   -8    4    5     -1.30      0.00
   -7    4    5      1.29      0.00
   -6    4    5     -0.76      0.00
   -5    4    5     -0.78      0.00
   -4    4    5      2.73      0.00
   -3    4    5     -3.66      0.00
   -2    4    5      2.64      0.00
   -1    4    5      0.35      0.00
    0    4    5     -4.55      0.00
    1    4    5      8.27      0.00
    2    4    5     -9.61      0.00
    3    4    5      8.08      0.00
    4    4    5     -4.90      0.00
    5    4    5      1.66      0.00
    6    4    5      0.80      0.00
    7    4    5     -2.09      0.00
    8    4    5      2.18      0.00
    9    4    5     -1.53      0.00
   10    4    5      0.77      0.00
   11    4    5     -0.19      0.00
   12    4    5     -0.12      0.00
   13    4    5      0.14      0.00
  -12    5    5     -0.44      0.00
  -11    5    5      0.98      0.00
  -10    5    5     -1.49      0.00
   -9    5    5      1.57      0.00
   -8    5    5     -1.35      0.00
   -7    5    5      1.14      0.00
   -6    5    5     -0.67      0.00
   -5    5    5     -0.47      0.00
   -4    5    5      1.75      0.00
   -3    5    5     -2.01      0.00
   -2    5    5      0.79      0.00
   -1    5    5      1.49      0.00
    0    5    5     -4.17      0.00
    1    5    5      6.33      0.00
    2    5    5     -6.85      0.00
    3    5    5      5.34      0.00
    4    5    5     -2.65      0.00
    5    5    5      0.03      0.00
    6    5    5      1.71      0.00
    7    5    5     -2.24      0.00
    8    5    5      1.66      0.00
    9    5    5     -0.64      0.00
   10    5    5     -0.10      0.00
   11    5    5      0.36      0.00
   13    5    5      0.21      0.00
  -12    6    5     -0.45      0.00
  -11    6    5      0.74      0.00
  -10    6    5     -0.92      0.00
   -9    6    5      0.75      0.00
   -8    6    5     -0.26      0.00
   -7    6    5     -0.30      0.00
   -6    6    5      0.96      0.00
   -5    6    5     -1.85      0.00
   -4    6    5      2.49      0.00
   -3    6    5     -2.11      0.00
   -2    6    5      0.70      0.00
   -1    6    5      1.07      0.00
    0    6    5     -2.77      0.00
    1    6    5      4.11      0.00
    2    6    5     -4.48      0.00
    3    6    5      3.44      0.00
    4    6    5     -1.53      0.00
    5    6    5     -0.22      0.00
    6    6    5      1.07      0.00
    7    6    5     -0.91      0.00
    8    6    5      0.11      0.00
    9    6    5      0.61      0.00
   10    6    5     -0.77      0.00
   11    6    5      0.54      0.00
   12    6    5     -0.33      0.00
   13    6    5      0.23      0.00
  -12    7    5      0.04      0.00
  -11    7    5     -0.12      0.00
  -10    7    5      0.23      0.00
   -9    7    5     -0.56      0.00
   -8    7    5      1.22      0.00
   -7    7    5     -1.87      0.00
   -6    7    5      2.22      0.00
   -5    7    5     -2.25      0.00
   -4    7    5      1.85      0.00
   -3    7    5     -0.77      0.00
   -2    7    5     -0.78      0.00
   -1    7    5      2.19      0.00
    0    7    5     -3.14      0.00
    1    7    5      3.66      0.00
    2    7    5     -3.54      0.00
    3    7    5      2.57      0.00
    4    7    5     -1.21      0.00
    5    7    5      0.19      0.00
    6    7    5      0.10      0.00
    7    7    5      0.17      0.00
    8    7    5     -0.58      0.00
    9    7    5      0.69      0.00
   10    7    5     -0.36      0.00
   11    7    5     -0.06      0.00
   12    7    5      0.21      0.00
   13    7    5     -0.09      0.00
  -12    8    5      0.23      0.00
  -11    8    5     -0.39      0.00
  -10    8    5      0.58      0.00
   -9    8    5     -0.96      0.00
   -8    8    5      1.56      0.00
   -7    8    5     -1.97      0.00
   -6    8    5      1.78      0.00
   -5    8    5     -1.08      0.00
   -4    8    5      0.10      0.00
   -3    8    5      1.07      0.00
   -2    8    5     -2.16      0.00
   -1    8    5      2.63      0.00
    0    8    5     -2.37      0.00
    1    8    5      1.82      0.00
    2    8    5     -1.27      0.00
    3    8    5      0.70      0.00
    4    8    5     -0.14      0.00
    5    8    5     -0.19      0.00
    6    8    5      0.20      0.00
    7    8    5     -0.03      0.00
    8    8    5     -0.08      0.00
    9    8    5     -0.09      0.00
   10    8    5      0.54      0.00
   11    8    5     -0.89      0.00
   12    8    5      0.78      0.00
  -11    9    5     -0.06      0.00
  -10    9    5      0.21      0.00
   -9    9    5     -0.50      0.00
   -8    9    5      0.95      0.00
   -7    9    5     -1.25      0.00
   -6    9    5      0.96      0.00
   -5    9    5     -0.09      0.00
   -4    9    5     -0.93      0.00
   -3    9    5      1.64      0.00
   -2    9    5     -1.70      0.00
   -1    9    5      0.99      0.00
    0    9    5      0.03      0.00
    1    9    5     -0.62      0.00
    2    9    5      0.54      0.00
    3    9    5     -0.25      0.00
    4    9    5      0.14      0.00
    5    9    5     -0.14      0.00
    6    9    5      0.06      0.00
    7    9    5      0.07      0.00
    8    9    5     -0.03      0.00
    9    9    5     -0.30      0.00
   10    9    5      0.75      0.00
   11    9    5     -0.94      0.00
   12    9    5      0.67      0.00
  -11   10    5      0.12      0.00
  -10   10    5      0.05      0.00
   -9   10    5     -0.25      0.00
   -8   10    5      0.61      0.00
   -7   10    5     -0.90      0.00
   -6   10    5      0.55      0.00
   -5   10    5      0.43      0.00
   -4   10    5     -1.27      0.00
   -3   10    5      1.24      0.00
   -2   10    5     -0.39      0.00
   -1   10    5     -0.60      0.00
    0   10    5      0.97      0.00
    1   10    5     -0.44      0.00
    2   10    5     -0.53      0.00
    3   10    5      1.23      0.00
    4   10    5     -1.45      0.00
    5   10    5      1.43      0.00
    6   10    5     -1.37      0.00
    7   10    5      1.18      0.00
    8   10    5     -0.78      0.00
    9   10    5      0.27      0.00
   10   10    5      0.14      0.00
   11   10    5     -0.28      0.00
   12   10    5      0.17      0.00
  -10   11    5      0.14      0.00
   -9   11    5     -0.19      0.00
   -8   11    5      0.37      0.00
   -7   11    5     -0.49      0.00
   -6   11    5      0.06      0.00
   -5   11    5      0.79      0.00
   -4   11    5     -1.22      0.00
   -3   11    5      0.74      0.00
   -2   11    5      0.09      0.00
   -1   11    5     -0.35      0.00
    0   11    5     -0.24      0.00
    1   11    5      1.31      0.00
    2   11    5     -2.31      0.00
    3   11    5      2.88      0.00
    4   11    5     -3.04      0.00
    5   11    5      2.88      0.00
    6   11    5     -2.47      0.00
    7   11    5      1.84      0.00
    8   11    5     -1.18      0.00
    9   11    5      0.66      0.00
   10   11    5     -0.31      0.00
   11   11    5      0.10      0.00
  -10   12    5      0.02      0.00
   -9   12    5      0.16      0.00
   -8   12    5     -0.24      0.00
   -7   12    5      0.21      0.00
   -6   12    5     -0.35      0.00
   -5   12    5      0.71      0.00
   -4   12    5     -0.87      0.00
   -3   12    5      0.59      0.00
   -2   12    5     -0.30      0.00
   -1   12    5      0.47      0.00
    0   12    5     -1.05      0.00
    1   12    5      1.72      0.00
    2   12    5     -2.27      0.00
    3   12    5      2.59      0.00
    4   12    5     -2.56      0.00
    5   12    5      2.18      0.00
    6   12    5     -1.56      0.00
    7   12    5      0.93      0.00
    8   12    5     -0.46      0.00
    9   12    5      0.17      0.00
   10   12    5     -0.01      0.00
   11   12    5     -0.04      0.00
   -9   13    5      0.32      0.00
   -8   13    5     -0.45      0.00
   -7   13    5      0.24      0.00
   -6   13    5      0.03      0.00
   -5   13    5     -0.03      0.00
   -4   13    5     -0.08      0.00
   -3   13    5      0.01      0.00
   -2   13    5      0.13      0.00
   -1   13    5     -0.03      0.00
    0   13    5     -0.32      0.00
    1   13    5      0.72      0.00
    2   13    5     -0.97      0.00
    3   13    5      0.94      0.00
    4   13    5     -0.60      0.00
    5   13    5      0.10      0.00
    6   13    5      0.31      0.00
    7   13    5     -0.51      0.00
    8   13    5      0.53      0.00
    9   13    5     -0.44      0.00
   10   13    5      0.26      0.00
   11   13    5     -0.05      0.00
   -8   14    5      0.01      0.00
   -7   14    5     -0.32      0.00
   -6   14    5      0.73      0.00
   -5   14    5     -0.94      0.00
   -4   14    5      0.99      0.00
   -3   14    5     -1.06      0.00
   -2   14    5      1.05      0.00
   -1   14    5     -0.73      0.00
    0   14    5      0.20      0.00
    1   14    5      0.17      0.00
    2   14    5     -0.14      0.00
    3   14    5     -0.22      0.00
    4   14    5      0.70      0.00
    5   14    5     -1.04      0.00
    6   14    5      1.08      0.00
    7   14    5     -0.85      0.00
    8   14    5      0.52      0.00
    9   14    5     -0.22      0.00
   10   14    5      0.01      0.00
   -7   15    5     -0.21      0.00
   -6   15    5      0.62      0.00
   -5   15    5     -1.00      0.00
   -4   15    5      1.12      0.00
   -3   15    5     -0.97      0.00
   -2   15    5      0.54      0.00
   -1   15    5      0.09      0.00
    0   15    5     -0.63      0.00
    1   15    5      0.77      0.00
    2   15    5     -0.45      0.00
    3   15    5     -0.09      0.00
    4   15    5      0.60      0.00
    5   15    5     -0.85      0.00
    6   15    5      0.71      0.00
    7   15    5     -0.31      0.00
    8   15    5     -0.05      0.00
    9   15    5      0.16      0.00
   -7   16    5      0.22      0.00
   -6   16    5      0.10      0.00
   -5   16    5     -0.34      0.00
   -4   16    5      0.15      0.00
   -3   16    5      0.39      0.00
   -2   16    5     -1.01      0.00
   -1   16    5      1.52      0.00
    0   16    5     -1.74      0.00
    1   16    5      1.55      0.00
    2   16    5     -1.01      0.00
    3   16    5      0.29      0.00
    4   16    5      0.34      0.00
    5   16    5     -0.63      0.00
    6   16    5      0.48      0.00
    7   16    5     -0.10      0.00
    8   16    5     -0.13      0.00
   -6   17    5      0.02      0.00
   -5   17    5      0.08      0.00
   -4   17    5     -0.55      0.00
   -3   17    5      1.15      0.00
   -2   17    5     -1.58      0.00
   -1   17    5      1.75      0.00
    0   17    5     -1.64      0.00
    1   17    5      1.23      0.00
    2   17    5     -0.59      0.00
    3   17    5     -0.08      0.00
    4   17    5      0.54      0.00
    5   17    5     -0.64      0.00
    6   17    5      0.43      0.00
    7   17    5     -0.13      0.00
   -4   18    5     -0.33      0.00
   -3   18    5      0.68      0.00
   -2   18    5     -0.87      0.00
   -1   18    5      0.86      0.00
    0   18    5     -0.68      0.00
    1   18    5      0.36      0.00
    2   18    5      0.01      0.00
    3   18    5     -0.28      0.00
    4   18    5      0.34      0.00
    5   18    5     -0.25      0.00
    6   18    5      0.10      0.00
   -2   19    5     -0.29      0.00
   -1   19    5      0.27      0.00
    0   19    5     -0.23      0.00
    1   19    5      0.16      0.00
   -4  -16    6     -0.16      0.00
   -3  -16    6      0.20      0.00
   -2  -16    6     -0.31      0.00
   -1  -16    6      0.40      0.00
    0  -16    6     -0.41      0.00
    1  -16    6      0.35      0.00
    2  -16    6     -0.23      0.00
    3  -16    6      0.05      0.00
   -6  -15    6     -0.35      0.00
   -5  -15    6      0.42      0.00
   -4  -15    6     -0.49      0.00
   -3  -15    6      0.57      0.00
   -2  -15    6     -0.66      0.00
   -1  -15    6      0.70      0.00
    0  -15    6     -0.61      0.00
    1  -15    6      0.39      0.00
    2  -15    6     -0.11      0.00
    3  -15    6     -0.12      0.00
    4  -15    6      0.14      0.00
   -7  -14    6      0.08      0.00
   -6  -14    6     -0.11      0.00
   -5  -14    6      0.21      0.00
   -4  -14    6     -0.31      0.00
   -3  -14    6      0.37      0.00
   -2  -14    6     -0.42      0.00
   -1  -14    6      0.43      0.00
    0  -14    6     -0.28      0.00
    1  -14    6      0.01      0.00
    2  -14    6      0.22      0.00
    3  -14    6     -0.21      0.00
    4  -14    6     -0.03      0.00
    5  -14    6      0.35      0.00
    6  -14    6     -0.46      0.00
   -8  -13    6      0.24      0.00
   -7  -13    6     -0.30      0.00
   -6  -13    6      0.17      0.00
   -5  -13    6      0.09      0.00
   -4  -13    6     -0.31      0.00
   -3  -13    6      0.43      0.00
   -2  -13    6     -0.49      0.00
   -1  -13    6      0.44      0.00
    0  -13    6     -0.17      0.00
    1  -13    6     -0.19      0.00
    2  -13    6      0.40      0.00
    3  -13    6     -0.29      0.00
    4  -13    6     -0.07      0.00
    5  -13    6      0.51      0.00
    6  -13    6     -0.76      0.00
    7  -13    6      0.65      0.00
   -9  -12    6     -0.17      0.00
   -8  -12    6      0.23      0.00
   -7  -12    6     -0.13      0.00
   -6  -12    6     -0.17      0.00
   -5  -12    6      0.58      0.00
   -4  -12    6     -0.89      0.00
   -3  -12    6      1.00      0.00
   -2  -12    6     -0.89      0.00
   -1  -12    6      0.54      0.00
    0  -12    6      0.09      0.00
    1  -12    6     -0.81      0.00
    2  -12    6      1.28      0.00
    3  -12    6     -1.27      0.00
    4  -12    6      0.77      0.00
    5  -12    6      0.00      0.00
    6  -12    6     -0.60      0.00
    7  -12    6      0.66      0.00
    8  -12    6     -0.32      0.00
  -10  -11    6     -0.03      0.00
   -9  -11    6      0.01      0.00
   -8  -11    6     -0.07      0.00
   -7  -11    6      0.27      0.00
   -6  -11    6     -0.63      0.00
   -5  -11    6      1.03      0.00
   -4  -11    6     -1.18      0.00
   -3  -11    6      0.89      0.00
   -2  -11    6     -0.25      0.00
   -1  -11    6     -0.59      0.00
    0  -11    6      1.55      0.00
    1  -11    6     -2.43      0.00
    2  -11    6      2.82      0.00
    3  -11    6     -2.48      0.00
    4  -11    6      1.56      0.00
    5  -11    6     -0.46      0.00
    6  -11    6     -0.31      0.00
    7  -11    6      0.45      0.00
    8  -11    6     -0.21      0.00
    9  -11    6      0.07      0.00
  -10  -10    6     -0.11      0.00
   -9  -10    6      0.09      0.00
   -8  -10    6     -0.20      0.00
   -7  -10    6      0.46      0.00
   -6  -10    6     -0.77      0.00
   -5  -10    6      0.93      0.00
   -4  -10    6     -0.66      0.00
   -3  -10    6     -0.12      0.00
   -2  -10    6      1.09      0.00
   -1  -10    6     -1.91      0.00
    0  -10    6      2.51      0.00
    1  -10    6     -2.76      0.00
    2  -10    6      2.44      0.00
    3  -10    6     -1.58      0.00
    4  -10    6      0.55      0.00
    5  -10    6      0.29      0.00
    6  -10    6     -0.77      0.00
    7  -10    6      0.78      0.00
    8  -10    6     -0.49      0.00
    9  -10    6      0.24      0.00
  -11   -9    6      0.06      0.00
  -10   -9    6     -0.02      0.00
   -9   -9    6      0.13      0.00
   -8   -9    6     -0.43      0.00
   -7   -9    6      0.78      0.00
   -6   -9    6     -0.96      0.00
   -5   -9    6      0.85      0.00
   -4   -9    6     -0.32      0.00
   -3   -9    6     -0.54      0.00
   -2   -9    6      1.30      0.00
   -1   -9    6     -1.56      0.00
    0   -9    6      1.32      0.00
    1   -9    6     -0.76      0.00
    2   -9    6     -0.01      0.00
    3   -9    6      0.77      0.00
    4   -9    6     -1.23      0.00
    5   -9    6      1.39      0.00
    6   -9    6     -1.38      0.00
    7   -9    6      1.14      0.00
    8   -9    6     -0.64      0.00
    9   -9    6      0.19      0.00
   10   -9    6     -0.05      0.00
  -11   -8    6      0.00      0.00
  -10   -8    6     -0.23      0.00
   -9   -8    6      0.70      0.00
   -8   -8    6     -1.32      0.00
   -7   -8    6      1.75      0.00
   -6   -8    6     -1.78      0.00
   -5   -8    6      1.43      0.00
   -4   -8    6     -0.73      0.00
   -3   -8    6     -0.19      0.00
   -2   -8    6      0.81      0.00
   -1   -8    6     -0.67      0.00
    0   -8    6     -0.08      0.00
    1   -8    6      0.98      0.00
    2   -8    6     -1.69      0.00
    3   -8    6      2.06      0.00
    4   -8    6     -1.95      0.00
    5   -8    6      1.52      0.00
    6   -8    6     -1.05      0.00
    7   -8    6      0.60      0.00
    8   -8    6     -0.11      0.00
    9   -8    6     -0.17      0.00
   10   -8    6      0.08      0.00
  -12   -7    6      0.07      0.00
  -11   -7    6      0.16      0.00
  -10   -7    6     -0.62      0.00
   -9   -7    6      1.29      0.00
   -8   -7    6     -1.92      0.00
   -7   -7    6      2.11      0.00
   -6   -7    6     -1.69      0.00
   -5   -7    6      0.82      0.00
   -4   -7    6      0.33      0.00
   -3   -7    6     -1.47      0.00
   -2   -7    6      2.04      0.00
   -1   -7    6     -1.60      0.00
    0   -7    6      0.46      0.00
    1   -7    6      0.67      0.00
    2   -7    6     -1.45      0.00
    3   -7    6      1.77      0.00
    4   -7    6     -1.48      0.00
    5   -7    6      0.76      0.00
    6   -7    6     -0.12      0.00
    7   -7    6     -0.18      0.00
    8   -7    6      0.26      0.00
    9   -7    6     -0.18      0.00
   10   -7    6     -0.05      0.00
   11   -7    6      0.21      0.00
  -12   -6    6      0.20      0.00
  -11   -6    6     -0.06      0.00
  -10   -6    6     -0.28      0.00
   -9   -6    6      0.68      0.00
   -8   -6    6     -0.84      0.00
   -7   -6    6      0.40      0.00
   -6   -6    6      0.72      0.00
   -5   -6    6     -2.15      0.00
   -4   -6    6      3.51      0.00
   -3   -6    6     -4.45      0.00
   -2   -6    6      4.47      0.00
   -1   -6    6     -3.31      0.00
    0   -6    6      1.52      0.00
    1   -6    6      0.01      0.00
    2   -6    6     -0.91      0.00
    3   -6    6      1.20      0.00
    4   -6    6     -0.84      0.00
    5   -6    6      0.05      0.00
    6   -6    6      0.50      0.00
    7   -6    6     -0.41      0.00
    8   -6    6      0.03      0.00
    9   -6    6      0.27      0.00
   10   -6    6     -0.43      0.00
   11   -6    6      0.43      0.00
  -12   -5    6      0.35      0.00
  -11   -5    6     -0.36      0.00
  -10   -5    6      0.30      0.00
   -9   -5    6     -0.34      0.00
   -8   -5    6      0.69      0.00
   -7   -5    6     -1.54      0.00
   -6   -5    6      2.83      0.00
   -5   -5    6     -4.12      0.00
   -4   -5    6      5.00      0.00
   -3   -5    6     -5.18      0.00
   -2   -5    6      4.36      0.00
   -1   -5    6     -2.53      0.00
    0   -5    6      0.50      0.00
    1   -5    6      0.81      0.00
    2   -5    6     -1.27      0.00
    3   -5    6      1.19      0.00
    4   -5    6     -0.60      0.00
    5   -5    6     -0.38      0.00
    6   -5    6      1.01      0.00
    7   -5    6     -0.78      0.00
    8   -5    6      0.12      0.00
    9   -5    6      0.32      0.00
   10   -5    6     -0.41      0.00
   11   -5    6      0.32      0.00
   12   -5    6     -0.15      0.00
  -12   -4    6      0.06      0.00
  -11   -4    6      0.03      0.00
  -10   -4    6      0.01      0.00
   -9   -4    6     -0.29      0.00
   -8   -4    6      0.78      0.00
   -7   -4    6     -1.48      0.00
   -6   -4    6      2.36      0.00
   -5   -4    6     -3.12      0.00
   -4   -4    6      3.40      0.00
   -3   -4    6     -3.04      0.00
   -2   -4    6      2.00      0.00
   -1   -4    6     -0.51      0.00
    0   -4    6     -0.77      0.00
    1   -4    6      1.25      0.00
    2   -4    6     -1.09      0.00
    3   -4    6      0.71      0.00
    4   -4    6      0.01      0.00
    5   -4    6     -1.08      0.00
    6   -4    6      1.74      0.00
    7   -4    6     -1.39      0.00
    8   -4    6      0.55      0.00
    9   -4    6     -0.07      0.00
   10   -4    6      0.06      0.00
   11   -4    6     -0.15      0.00
   12   -4    6      0.19      0.00
  -12   -3    6     -0.59      0.00
  -11   -3    6      0.86      0.00
  -10   -3    6     -0.84      0.00
   -9   -3    6      0.49      0.00
   -8   -3    6     -0.03      0.00
   -7   -3    6     -0.55      0.00
   -6   -3    6      1.29      0.00
   -5   -3    6     -1.94      0.00
   -4   -3    6      2.16      0.00
   -3   -3    6     -1.93      0.00
   -2   -3    6      1.43      0.00
   -1   -3    6     -0.77      0.00
    0   -3    6      0.22      0.00
    1   -3    6     -0.13      0.00
    2   -3    6      0.33      0.00
    3   -3    6     -0.48      0.00
    4   -3    6      0.72      0.00
    5   -3    6     -1.16      0.00
    6   -3    6      1.31      0.00
    7   -3    6     -0.71      0.00
    8   -3    6     -0.08      0.00
    9   -3    6      0.34      0.00
   10   -3    6     -0.12      0.00
   11   -3    6     -0.10      0.00
   12   -3    6      0.16      0.00
  -13   -2    6      0.52      0.00
  -12   -2    6     -0.87      0.00
  -11   -2    6      1.06      0.00
  -10   -2    6     -0.91      0.00
   -9   -2    6      0.42      0.00
   -8   -2    6      0.17      0.00
   -7   -2    6     -0.82      0.00
   -6   -2    6      1.54      0.00
   -5   -2    6     -2.11      0.00
   -4   -2    6      2.31      0.00
   -3   -2    6     -2.30      0.00
   -2   -2    6      2.28      0.00
   -1   -2    6     -2.13      0.00
    0   -2    6      1.83      0.00
    1   -2    6     -1.56      0.00
    2   -2    6      1.20      0.00
    3   -2    6     -0.42      0.00
    4   -2    6     -0.50      0.00
    5   -2    6      0.99      0.00
    6   -2    6     -1.12      0.00
    7   -2    6      1.39      0.00
    8   -2    6     -1.70      0.00
    9   -2    6      1.55      0.00
   10   -2    6     -1.02      0.00
   11   -2    6      0.51      0.00
   12   -2    6     -0.17      0.00
  -13   -1    6      0.25      0.00
  -12   -1    6     -0.29      0.00
  -11   -1    6      0.21      0.00
  -10   -1    6      0.10      0.00
   -9   -1    6     -0.61      0.00
   -8   -1    6      1.08      0.00
   -7   -1    6     -1.37      0.00
   -6   -1    6      1.54      0.00
   -5   -1    6     -1.57      0.00
   -4   -1    6      1.46      0.00
   -3   -1    6     -1.52      0.00
   -2   -1    6      1.95      0.00
   -1   -1    6     -2.37      0.00
    0   -1    6      2.27      0.00
    1   -1    6     -1.54      0.00
    2   -1    6      0.18      0.00
    3   -1    6      1.67      0.00
    4   -1    6     -3.23      0.00
    5   -1    6      3.65      0.00
    6   -1    6     -3.14      0.00
    7   -1    6      2.59      0.00
    8   -1    6     -2.25      0.00
    9   -1    6      1.69      0.00
   10   -1    6     -0.89      0.00
   11   -1    6      0.30      0.00
   12   -1    6     -0.06      0.00
   13   -1    6     -0.02      0.00
  -13    0    6     -0.13      0.00
  -12    0    6      0.36      0.00
  -11    0    6     -0.56      0.00
  -10    0    6      0.72      0.00
   -9    0    6     -0.86      0.00
   -8    0    6      0.78      0.00
   -7    0    6     -0.44      0.00
   -6    0    6      0.10      0.00
   -5    0    6      0.02      0.00
   -4    0    6      0.24      0.00
   -3    0    6     -1.18      0.00
   -2    0    6      2.73      0.00
   -1    0    6     -3.91      0.00
    0    0    6      3.66      0.00
    1    0    6     -1.92      0.00
    2    0    6     -0.43      0.00
    3    0    6      2.49      0.00
    4    0    6     -3.55      0.00
    5    0    6      3.33      0.00
    6    0    6     -2.35      0.00
    7    0    6      1.44      0.00
    8    0    6     -0.74      0.00
    9    0    6     -0.05      0.00
   10    0    6      0.71      0.00
   11    0    6     -0.78      0.00
   12    0    6      0.43      0.00
   13    0    6     -0.14      0.00
  -13    1    6     -0.18      0.00
  -12    1    6      0.54      0.00
  -11    1    6     -0.74      0.00
  -10    1    6      0.67      0.00
   -9    1    6     -0.44      0.00
   -8    1    6      0.02      0.00
   -7    1    6      0.51      0.00
   -6    1    6     -0.63      0.00
   -5    1    6     -0.17      0.00
   -4    1    6      2.07      0.00
   -3    1    6     -4.89      0.00
   -2    1    6      7.75      0.00
   -1    1    6     -8.97      0.00
    0    1    6      7.51      0.00
    1    1    6     -4.23      0.00
    2    1    6      1.09      0.00
    3    1    6      0.81      0.00
    4    1    6     -1.44      0.00
    5    1    6      1.12      0.00
    6    1    6     -0.24      0.00
    7    1    6     -0.72      0.00
    8    1    6      1.50      0.00
    9    1    6     -1.98      0.00
   10    1    6      1.93      0.00
   11    1    6     -1.28      0.00
   12    1    6      0.51      0.00
   13    1    6     -0.13      0.00
  -13    2    6     -0.23      0.00
  -12    2    6      0.68      0.00
  -11    2    6     -0.86      0.00
  -10    2    6      0.70      0.00
   -9    2    6     -0.38      0.00
   -8    2    6      0.00      0.00
   -7    2    6      0.27      0.00
   -6    2    6      0.27      0.00
   -5    2    6     -2.30      0.00
   -4    2    6      5.71      0.00
   -3    2    6     -9.49      0.00
   -2    2    6     12.02      0.00
   -1    2    6    -11.71      0.00
    0    2    6      8.31      0.00
    1    2    6     -3.65      0.00
    2    2    6      0.11      0.00
    3    2    6      1.40      0.00
    4    2    6     -1.42      0.00
    5    2    6      0.57      0.00
    6    2    6      0.76      0.00
    7    2    6     -1.96      0.00
    8    2    6      2.54      0.00
    9    2    6     -2.42      0.00
   10    2    6      1.78      0.00
   11    2    6     -0.90      0.00
   12    2    6      0.20      0.00
   13    2    6      0.03      0.00
  -13    3    6     -0.35      0.00
  -12    3    6      0.75      0.00
  -11    3    6     -0.79      0.00
  -10    3    6      0.45      0.00
   -9    3    6     -0.06      0.00
   -8    3    6     -0.22      0.00
   -7    3    6      0.22      0.00
   -6    3    6      0.69      0.00
   -5    3    6     -3.00      0.00
   -4    3    6      6.18      0.00
   -3    3    6     -8.79      0.00
   -2    3    6      9.29      0.00
   -1    3    6     -6.88      0.00
    0    3    6      2.17      0.00
    1    3    6      2.67      0.00
    2    3    6     -5.41      0.00
    3    3    6      5.46      0.00
    4    3    6     -3.79      0.00
    5    3    6      1.52      0.00
    6    3    6      0.60      0.00
    7    3    6     -1.95      0.00
    8    3    6      2.27      0.00
    9    3    6     -1.88      0.00
   10    3    6      1.20      0.00
   11    3    6     -0.48      0.00
   12    3    6     -0.04      0.00
   13    3    6      0.17      0.00
  -12    4    6      0.42      0.00
  -11    4    6     -0.15      0.00
  -10    4    6     -0.42      0.00
   -9    4    6      0.83      0.00
   -8    4    6     -0.95      0.00
   -7    4    6      0.84      0.00
   -6    4    6     -0.16      0.00
   -5    4    6     -1.48      0.00
   -4    4    6      3.46      0.00
   -3    4    6     -4.41      0.00
   -2    4    6      3.29      0.00
   -1    4    6     -0.04      0.00
    0    4    6     -4.36      0.00
    1    4    6      8.02      0.00
    2    4    6     -9.19      0.00
    3    4    6      7.65      0.00
    4    4    6     -4.63      0.00
    5    4    6      1.51      0.00
    6    4    6      0.86      0.00
    7    4    6     -2.07      0.00
    8    4    6      2.13      0.00
    9    4    6     -1.53      0.00
   10    4    6      0.80      0.00
   11    4    6     -0.16      0.00
   12    4    6     -0.19      0.00
   13    4    6      0.19      0.00
  -12    5    6     -0.24      0.00
  -11    5    6      0.74      0.00
  -10    5    6     -1.29      0.00
   -9    5    6      1.46      0.00
   -8    5    6     -1.33      0.00
   -7    5    6      1.13      0.00
   -6    5    6     -0.65      0.00
   -5    5    6     -0.47      0.00
   -4    5    6      1.65      0.00
   -3    5    6     -1.76      0.00
   -2    5    6      0.29      0.00
   -1    5    6      2.32      0.00
    0    5    6     -5.21      0.00
    1    5    6      7.27      0.00
    2    5    6     -7.48      0.00
    3    5    6      5.70      0.00
    4    5    6     -2.84      0.00
    5    5    6      0.06      0.00
    6    5    6      1.82      0.00
    7    5    6     -2.41      0.00
    8    5    6      1.88      0.00
    9    5    6     -0.90      0.00
   10    5    6      0.14      0.00
   11    5    6      0.26      0.00
   12    5    6     -0.35      0.00
   13    5    6      0.22      0.00
  -12    6    6     -0.48      0.00
  -11    6    6      0.85      0.00
  -10    6    6     -1.13      0.00
   -9    6    6      1.05      0.00
   -8    6    6     -0.63      0.00
   -7    6    6      0.14      0.00
   -6    6    6      0.48      0.00
   -5    6    6     -1.30      0.00
   -4    6    6      1.82      0.00
   -3    6    6     -1.36      0.00
   -2    6    6     -0.03      0.00
   -1    6    6      1.73      0.00
    0    6    6     -3.29      0.00
    1    6    6      4.41      0.00
    2    6    6     -4.50      0.00
    3    6    6      3.24      0.00
    4    6    6     -1.12      0.00
    5    6    6     -0.80      0.00
    6    6    6      1.72      0.00
    7    6    6     -1.46      0.00
    8    6    6      0.51      0.00
    9    6    6      0.32      0.00
   10    6    6     -0.60      0.00
   11    6    6      0.54      0.00
   12    6    6     -0.43      0.00
   13    6    6      0.29      0.00
  -12    7    6     -0.09      0.00
  -11    7    6      0.10      0.00
  -10    7    6     -0.07      0.00
   -9    7    6     -0.23      0.00
   -8    7    6      0.87      0.00
   -7    7    6     -1.53      0.00
   -6    7    6      1.94      0.00
   -5    7    6     -2.04      0.00
   -4    7    6      1.67      0.00
   -3    7    6     -0.63      0.00
   -2    7    6     -0.79      0.00
   -1    7    6      2.04      0.00
    0    7    6     -2.95      0.00
    1    7    6      3.47      0.00
    2    7    6     -3.30      0.00
    3    7    6      2.21      0.00
    4    7    6     -0.68      0.00
    5    7    6     -0.40      0.00
    6    7    6      0.57      0.00
    7    7    6     -0.04      0.00
    8    7    6     -0.59      0.00
    9    7    6      0.79      0.00
   10    7    6     -0.53      0.00
   11    7    6      0.20      0.00
   12    7    6     -0.08      0.00
  -11    8    6     -0.43      0.00
  -10    8    6      0.61      0.00
   -9    8    6     -0.99      0.00
   -8    8    6      1.59      0.00
   -7    8    6     -2.01      0.00
   -6    8    6      1.88      0.00
   -5    8    6     -1.26      0.00
   -4    8    6      0.31      0.00
   -3    8    6      0.90      0.00
   -2    8    6     -2.09      0.00
   -1    8    6      2.74      0.00
    0    8    6     -2.71      0.00
    1    8    6      2.31      0.00
    2    8    6     -1.70      0.00
    3    8    6      0.91      0.00
    4    8    6     -0.13      0.00
    5    8    6     -0.29      0.00
    6    8    6      0.24      0.00
    7    8    6      0.07      0.00
    8    8    6     -0.28      0.00
    9    8    6      0.13      0.00
   10    8    6      0.30      0.00
   11    8    6     -0.59      0.00
   12    8    6      0.52      0.00
  -11    9    6     -0.25      0.00
  -10    9    6      0.36      0.00
   -9    9    6     -0.61      0.00
   -8    9    6      1.02      0.00
   -7    9    6     -1.27      0.00
   -6    9    6      0.96      0.00
   -5    9    6     -0.15      0.00
   -4    9    6     -0.86      0.00
   -3    9    6      1.72      0.00
   -2    9    6     -2.06      0.00
   -1    9    6      1.62      0.00
    0    9    6     -0.70      0.00
    1    9    6     -0.01      0.00
    2    9    6      0.22      0.00
    3    9    6     -0.24      0.00
    4    9    6      0.35      0.00
    5    9    6     -0.47      0.00
    6    9    6      0.39      0.00
    7    9    6     -0.19      0.00
    8    9    6      0.13      0.00
    9    9    6     -0.38      0.00
   10    9    6      0.77      0.00
   11    9    6     -0.88      0.00
   12    9    6      0.60      0.00
  -11   10    6      0.08      0.00
  -10   10    6      0.01      0.00
   -9   10    6     -0.16      0.00
   -8   10    6      0.48      0.00
   -7   10    6     -0.68      0.00
   -6   10    6      0.31      0.00
   -5   10    6      0.57      0.00
   -4   10    6     -1.31      0.00
   -3   10    6      1.36      0.00
   -2   10    6     -0.70      0.00
   -1   10    6     -0.23      0.00
    0   10    6      0.80      0.00
    1   10    6     -0.65      0.00
    2   10    6      0.03      0.00
    3   10    6      0.46      0.00
    4   10    6     -0.57      0.00
    5   10    6      0.54      0.00
    6   10    6     -0.57      0.00
    7   10    6      0.58      0.00
    8   10    6     -0.39      0.00
    9   10    6      0.01      0.00
   10   10    6      0.31      0.00
   11   10    6     -0.36      0.00
   12   10    6      0.18      0.00
  -10   11    6      0.08      0.00
   -9   11    6     -0.12      0.00
   -8   11    6      0.22      0.00
   -7   11    6     -0.19      0.00
   -6   11    6     -0.30      0.00
   -5   11    6      1.01      0.00
   -4   11    6     -1.25      0.00
   -3   11    6      0.70      0.00
   -2   11    6      0.11      0.00
   -1   11    6     -0.47      0.00
    0   11    6      0.13      0.00
    1   11    6      0.68      0.00
    2   11    6     -1.51      0.00
    3   11    6      2.06      0.00
    4   11    6     -2.27      0.00
    5   11    6      2.24      0.00
    6   11    6     -2.01      0.00
    7   11    6      1.57      0.00
    8   11    6     -1.05      0.00
    9   11    6      0.59      0.00
   10   11    6     -0.28      0.00
   11   11    6      0.12      0.00
  -10   12    6      0.05      0.00
   -9   12    6      0.15      0.00
   -8   12    6     -0.32      0.00
   -7   12    6      0.43      0.00
   -6   12    6     -0.67      0.00
   -5   12    6      0.98      0.00
   -4   12    6     -0.98      0.00
   -3   12    6      0.61      0.00
   -2   12    6     -0.31      0.00
   -1   12    6      0.45      0.00
    0   12    6     -0.93      0.00
    1   12    6      1.51      0.00
    2   12    6     -2.06      0.00
    3   12    6      2.49      0.00
    4   12    6     -2.63      0.00
    5   12    6      2.39      0.00
    6   12    6     -1.85      0.00
    7   12    6      1.22      0.00
    8   12    6     -0.69      0.00
    9   12    6      0.33      0.00
   10   12    6     -0.11      0.00
   11   12    6      0.02      0.00
   -9   13    6      0.32      0.00
   -8   13    6     -0.50      0.00
   -7   13    6      0.44      0.00
   -6   13    6     -0.36      0.00
   -5   13    6      0.42      0.00
   -4   13    6     -0.48      0.00
   -3   13    6      0.36      0.00
   -2   13    6     -0.24      0.00
   -1   13    6      0.33      0.00
    0   13    6     -0.60      0.00
    1   13    6      0.91      0.00
    2   13    6     -1.16      0.00
    3   13    6      1.23      0.00
    4   13    6     -1.01      0.00
    5   13    6      0.57      0.00
    6   13    6     -0.11      0.00
    7   13    6     -0.21      0.00
    8   13    6      0.36      0.00
    9   13    6     -0.37      0.00
   10   13    6      0.25      0.00
   -8   14    6     -0.02      0.00
   -7   14    6     -0.14      0.00
   -6   14    6      0.36      0.00
   -5   14    6     -0.48      0.00
   -4   14    6      0.57      0.00
   -3   14    6     -0.72      0.00
   -2   14    6      0.75      0.00
   -1   14    6     -0.49      0.00
    0   14    6      0.10      0.00
    1   14    6      0.15      0.00
    2   14    6     -0.09      0.00
    3   14    6     -0.22      0.00
    4   14    6      0.66      0.00
    5   14    6     -1.02      0.00
    6   14    6      1.11      0.00
    7   14    6     -0.93      0.00
    8   14    6      0.63      0.00
    9   14    6     -0.32      0.00
   10   14    6      0.09      0.00
   -8   15    6      0.13      0.00
   -7   15    6     -0.23      0.00
   -6   15    6      0.55      0.00
   -5   15    6     -0.91      0.00
   -4   15    6      1.11      0.00
   -3   15    6     -1.06      0.00
   -2   15    6      0.72      0.00
   -1   15    6     -0.18      0.00
    0   15    6     -0.26      0.00
    1   15    6      0.34      0.00
    2   15    6     -0.06      0.00
    3   15    6     -0.42      0.00
    4   15    6      0.86      0.00
    5   15    6     -1.05      0.00
    6   15    6      0.85      0.00
    7   15    6     -0.39      0.00
    8   15    6     -0.01      0.00
    9   15    6      0.14      0.00
   -7   16    6      0.15      0.00
   -6   16    6      0.18      0.00
   -5   16    6     -0.46      0.00
   -4   16    6      0.37      0.00
   -3   16    6      0.07      0.00
   -2   16    6     -0.63      0.00
   -1   16    6      1.12      0.00
    0   16    6     -1.35      0.00
    1   16    6      1.22      0.00
    2   16    6     -0.75      0.00
    3   16    6      0.13      0.00
    4   16    6      0.39      0.00
    5   16    6     -0.57      0.00
    6   16    6      0.33      0.00
    7   16    6      0.06      0.00
    8   16    6     -0.24      0.00
   -6   17    6     -0.04      0.00
   -5   17    6      0.12      0.00
   -4   17    6     -0.54      0.00
   -3   17    6      1.11      0.00
   -2   17    6     -1.58      0.00
   -1   17    6      1.80      0.00
    0   17    6     -1.74      0.00
    1   17    6      1.33      0.00
    2   17    6     -0.68      0.00
    3   17    6      0.00      0.00
    4   17    6      0.45      0.00
    5   17    6     -0.55      0.00
    6   17    6      0.36      0.00
    7   17    6     -0.10      0.00
   -4   18    6     -0.51      0.00
   -3   18    6      0.90      0.00
   -2   18    6     -1.15      0.00
   -1   18    6      1.16      0.00
    0   18    6     -0.92      0.00
    1   18    6      0.47      0.00
    2   18    6      0.01      0.00
    3   18    6     -0.35      0.00
    4   18    6      0.47      0.00
    5   18    6     -0.42      0.00
    6   18    6      0.26      0.00
   -2   19    6     -0.41      0.00
   -1   19    6      0.38      0.00
    0   19    6     -0.27      0.00
    1   19    6      0.11      0.00
   -2  -16    7     -0.13      0.00
   -1  -16    7      0.22      0.00
    0  -16    7     -0.25      0.00
    1  -16    7      0.23      0.00
   -5  -15    7      0.28      0.00
   -4  -15    7     -0.39      0.00
   -3  -15    7      0.50      0.00
   -2  -15    7     -0.59      0.00
   -1  -15    7      0.63      0.00
    0  -15    7     -0.56      0.00
    1  -15    7      0.38      0.00
    2  -15    7     -0.13      0.00
    3  -15    7     -0.06      0.00
   -6  -14    7     -0.20      0.00
   -5  -14    7      0.32      0.00
   -4  -14    7     -0.41      0.00
   -3  -14    7      0.44      0.00
   -2  -14    7     -0.46      0.00
   -1  -14    7      0.45      0.00
    0  -14    7     -0.32      0.00
    1  -14    7      0.07      0.00
    2  -14    7      0.14      0.00
    3  -14    7     -0.16      0.00
    4  -14    7     -0.03      0.00
    5  -14    7      0.26      0.00
   -8  -13    7      0.10      0.00
   -7  -13    7     -0.17      0.00
   -6  -13    7      0.09      0.00
   -5  -13    7      0.07      0.00
   -4  -13    7     -0.19      0.00
   -3  -13    7      0.23      0.00
   -2  -13    7     -0.27      0.00
   -1  -13    7      0.25      0.00
    0  -13    7     -0.06      0.00
    1  -13    7     -0.22      0.00
    2  -13    7      0.35      0.00
    3  -13    7     -0.21      0.00
    4  -13    7     -0.16      0.00
    5  -13    7      0.56      0.00
    6  -13    7     -0.70      0.00
   -8  -12    7      0.25      0.00
   -7  -12    7     -0.22      0.00
   -6  -12    7      0.01      0.00
   -5  -12    7      0.29      0.00
   -3  -12    7      0.62      0.00
   -2  -12    7     -0.59      0.00
   -1  -12    7      0.39      0.00
    0  -12    7      0.04      0.00
    1  -12    7     -0.56      0.00
    2  -12    7      0.88      0.00
    3  -12    7     -0.77      0.00
    4  -12    7      0.24      0.00
    5  -12    7      0.47      0.00
    6  -12    7     -0.89      0.00
    7  -12    7      0.75      0.00
   -9  -11    7     -0.09      0.00
   -8  -11    7      0.06      0.00
   -7  -11    7      0.11      0.00
   -6  -11    7     -0.42      0.00
   -5  -11    7      0.77      0.00
   -4  -11    7     -0.93      0.00
   -3  -11    7      0.75      0.00
   -2  -11    7     -0.30      0.00
   -1  -11    7     -0.32      0.00
    0  -11    7      1.11      0.00
    1  -11    7     -1.88      0.00
    2  -11    7      2.26      0.00
    3  -11    7     -1.97      0.00
    4  -11    7      1.09      0.00
    5  -11    7     -0.07      0.00
    6  -11    7     -0.54      0.00
    7  -11    7      0.50      0.00
    8  -11    7     -0.17      0.00
  -10  -10    7     -0.11      0.00
   -9  -10    7      0.08      0.00
   -8  -10    7     -0.16      0.00
   -7  -10    7      0.37      0.00
   -6  -10    7     -0.65      0.00
   -5  -10    7      0.80      0.00
   -4  -10    7     -0.57      0.00
   -3  -10    7     -0.11      0.00
   -2  -10    7      0.95      0.00
   -1  -10    7     -1.71      0.00
    0  -10    7      2.34      0.00
    1  -10    7     -2.72      0.00
    2  -10    7      2.58      0.00
    3  -10    7     -1.86      0.00
    4  -10    7      0.85      0.00
    5  -10    7      0.05      0.00
    6  -10    7     -0.54      0.00
    7  -10    7      0.54      0.00
    8  -10    7     -0.30      0.00
    9  -10    7      0.16      0.00
  -10   -9    7     -0.13      0.00
   -9   -9    7      0.12      0.00
   -8   -9    7     -0.28      0.00
   -7   -9    7      0.50      0.00
   -6   -9    7     -0.60      0.00
   -5   -9    7      0.45      0.00
   -4   -9    7      0.05      0.00
   -3   -9    7     -0.80      0.00
   -2   -9    7      1.46      0.00
   -1   -9    7     -1.73      0.00
    0   -9    7      1.62      0.00
    1   -9    7     -1.21      0.00
    2   -9    7      0.57      0.00
    3   -9    7      0.16      0.00
    4   -9    7     -0.75      0.00
    5   -9    7      1.12      0.00
    6   -9    7     -1.26      0.00
    7   -9    7      1.07      0.00
    8   -9    7     -0.61      0.00
    9   -9    7      0.21      0.00
  -11   -8    7      0.07      0.00
  -10   -8    7     -0.16      0.00
   -9   -8    7      0.42      0.00
   -8   -8    7     -0.82      0.00
   -7   -8    7      1.08      0.00
   -6   -8    7     -1.03      0.00
   -5   -8    7      0.71      0.00
   -4   -8    7     -0.17      0.00
   -3   -8    7     -0.48      0.00
   -2   -8    7      0.86      0.00
   -1   -8    7     -0.63      0.00
    0   -8    7     -0.07      0.00
    1   -8    7      0.89      0.00
    2   -8    7     -1.58      0.00
    3   -8    7      2.02      0.00
    4   -8    7     -2.08      0.00
    5   -8    7      1.84      0.00
    6   -8    7     -1.46      0.00
    7   -8    7      0.93      0.00
    8   -8    7     -0.32      0.00
    9   -8    7     -0.04      0.00
   10   -8    7      0.02      0.00
  -11   -7    7      0.12      0.00
  -10   -7    7     -0.50      0.00
   -9   -7    7      1.09      0.00
   -8   -7    7     -1.65      0.00
   -7   -7    7      1.80      0.00
   -6   -7    7     -1.43      0.00
   -5   -7    7      0.73      0.00
   -4   -7    7      0.10      0.00
   -3   -7    7     -0.88      0.00
   -2   -7    7      1.19      0.00
   -1   -7    7     -0.72      0.00
    0   -7    7     -0.26      0.00
    1   -7    7      1.24      0.00
    2   -7    7     -1.95      0.00
    3   -7    7      2.25      0.00
    4   -7    7     -1.97      0.00
    5   -7    7      1.27      0.00
    6   -7    7     -0.54      0.00
    7   -7    7      0.03      0.00
    8   -7    7      0.22      0.00
    9   -7    7     -0.19      0.00
   10   -7    7     -0.04      0.00
   11   -7    7      0.17      0.00
  -12   -6    7      0.14      0.00
  -11   -6    7      0.05      0.00
  -10   -6    7     -0.45      0.00
   -9   -6    7      0.94      0.00
   -8   -6    7     -1.19      0.00
   -7   -6    7      0.80      0.00
   -6   -6    7      0.22      0.00
   -5   -6    7     -1.47      0.00
   -4   -6    7      2.57      0.00
   -3   -6    7     -3.23      0.00
   -2   -6    7      3.13      0.00
   -1   -6    7     -2.12      0.00
    0   -6    7      0.68      0.00
    1   -6    7      0.54      0.00
    2   -6    7     -1.27      0.00
    3   -6    7      1.47      0.00
    4   -6    7     -1.04      0.00
    5   -6    7      0.22      0.00
    6   -6    7      0.35      0.00
    7   -6    7     -0.38      0.00
    8   -6    7      0.12      0.00
    9   -6    7      0.14      0.00
   10   -6    7     -0.32      0.00
   11   -6    7      0.33      0.00
  -12   -5    7      0.25      0.00
  -11   -5    7     -0.23      0.00
  -10   -5    7      0.15      0.00
   -9   -5    7     -0.13      0.00
   -8   -5    7      0.45      0.00
   -7   -5    7     -1.35      0.00
   -6   -5    7      2.71      0.00
   -5   -5    7     -3.99      0.00
   -4   -5    7      4.73      0.00
   -3   -5    7     -4.71      0.00
   -2   -5    7      3.75      0.00
   -1   -5    7     -2.02      0.00
    0   -5    7      0.25      0.00
    1   -5    7      0.84      0.00
    2   -5    7     -1.21      0.00
    3   -5    7      1.11      0.00
    4   -5    7     -0.54      0.00
    5   -5    7     -0.31      0.00
    6   -5    7      0.77      0.00
    7   -5    7     -0.50      0.00
    8   -5    7     -0.05      0.00
    9   -5    7      0.38      0.00
   10   -5    7     -0.44      0.00
   11   -5    7      0.33      0.00
  -12   -4    7      0.08      0.00
  -11   -4    7     -0.13      0.00
  -10   -4    7      0.26      0.00
   -9   -4    7     -0.57      0.00
   -8   -4    7      1.12      0.00
   -7   -4    7     -1.97      0.00
   -6   -4    7      3.00      0.00
   -5   -4    7     -3.77      0.00
   -4   -4    7      3.90      0.00
   -3   -4    7     -3.26      0.00
   -2   -4    7      1.90      0.00
   -1   -4    7     -0.18      0.00
    0   -4    7     -1.16      0.00
    1   -4    7      1.59      0.00
    2   -4    7     -1.38      0.00
    3   -4    7      0.93      0.00
    4   -4    7     -0.14      0.00
    5   -4    7     -0.87      0.00
    6   -4    7      1.40      0.00
    7   -4    7     -1.01      0.00
    8   -4    7      0.28      0.00
    9   -4    7      0.08      0.00
   10   -4    7     -0.05      0.00
   11   -4    7     -0.05      0.00
   12   -4    7      0.11      0.00
  -12   -3    7     -0.37      0.00
  -11   -3    7      0.54      0.00
  -10   -3    7     -0.48      0.00
   -9   -3    7      0.16      0.00
   -8   -3    7      0.31      0.00
   -7   -3    7     -0.95      0.00
   -6   -3    7      1.72      0.00
   -5   -3    7     -2.30      0.00
   -4   -3    7      2.33      0.00
   -3   -3    7     -1.75      0.00
   -2   -3    7      0.73      0.00
   -1   -3    7      0.42      0.00
    0   -3    7     -1.15      0.00
    1   -3    7      1.08      0.00
    2   -3    7     -0.53      0.00
    3   -3    7     -0.07      0.00
    4   -3    7      0.72      0.00
    5   -3    7     -1.40      0.00
    6   -3    7      1.56      0.00
    7   -3    7     -0.93      0.00
    8   -3    7      0.18      0.00
    9   -3    7      0.04      0.00
   10   -3    7      0.14      0.00
   11   -3    7     -0.25      0.00
   12   -3    7      0.23      0.00
  -12   -2    7     -0.78      0.00
  -11   -2    7      1.05      0.00
  -10   -2    7     -0.99      0.00
   -9   -2    7      0.60      0.00
   -8   -2    7     -0.05      0.00
   -7   -2    7     -0.64      0.00
   -6   -2    7      1.42      0.00
   -5   -2    7     -2.04      0.00
   -4   -2    7      2.18      0.00
   -3   -2    7     -1.85      0.00
   -2   -2    7      1.21      0.00
   -1   -2    7     -0.47      0.00
    0   -2    7      0.06      0.00
    1   -2    7     -0.29      0.00
    2   -2    7      0.74      0.00
    3   -2    7     -0.77      0.00
    4   -2    7      0.47      0.00
    5   -2    7     -0.23      0.00
    6   -2    7     -0.03      0.00
    7   -2    7      0.55      0.00
    8   -2    7     -1.01      0.00
    9   -2    7      0.96      0.00
   10   -2    7     -0.56      0.00
   11   -2    7      0.22      0.00
   12   -2    7     -0.02      0.00
  -12   -1    7     -0.48      0.00
  -11   -1    7      0.50      0.00
  -10   -1    7     -0.24      0.00
   -9   -1    7     -0.27      0.00
   -8   -1    7      0.80      0.00
   -7   -1    7     -1.25      0.00
   -6   -1    7      1.62      0.00
   -5   -1    7     -1.81      0.00
   -4   -1    7      1.70      0.00
   -3   -1    7     -1.45      0.00
   -2   -1    7      1.24      0.00
   -1   -1    7     -1.08      0.00
    0   -1    7      1.00      0.00
    1   -1    7     -0.96      0.00
    2   -1    7      0.52      0.00
    3   -1    7      0.61      0.00
    4   -1    7     -1.83      0.00
    5   -1    7      2.31      0.00
    6   -1    7     -2.15      0.00
    7   -1    7      2.04      0.00
    8   -1    7     -2.00      0.00
    9   -1    7      1.61      0.00
   10   -1    7     -0.94      0.00
   11   -1    7      0.40      0.00
   12   -1    7     -0.12      0.00
  -12    0    7      0.23      0.00
  -11    0    7     -0.42      0.00
  -10    0    7      0.63      0.00
   -9    0    7     -0.86      0.00
   -8    0    7      0.92      0.00
   -7    0    7     -0.75      0.00
   -6    0    7      0.48      0.00
   -5    0    7     -0.28      0.00
   -4    0    7      0.30      0.00
   -3    0    7     -0.74      0.00
   -2    0    7      1.52      0.00
   -1    0    7     -2.02      0.00
    0    0    7      1.74      0.00
    1    0    7     -0.71      0.00
    2    0    7     -0.77      0.00
    3    0    7      2.27      0.00
    4    0    7     -3.15      0.00
    5    0    7      2.97      0.00
    6    0    7     -2.21      0.00
    7    0    7      1.59      0.00
    8    0    7     -1.13      0.00
    9    0    7      0.46      0.00
   10    0    7      0.19      0.00
   11    0    7     -0.38      0.00
   12    0    7      0.20      0.00
  -12    1    7      0.50      0.00
  -11    1    7     -0.66      0.00
  -10    1    7      0.62      0.00
   -9    1    7     -0.44      0.00
   -8    1    7      0.08      0.00
   -7    1    7      0.43      0.00
   -6    1    7     -0.73      0.00
   -5    1    7      0.33      0.00
   -4    1    7      0.97      0.00
   -3    1    7     -2.95      0.00
   -2    1    7      4.74      0.00
   -1    1    7     -5.16      0.00
    0    1    7      3.79      0.00
    1    1    7     -1.52      0.00
    2    1    7     -0.39      0.00
    3    1    7      1.44      0.00
    4    1    7     -1.67      0.00
    5    1    7      1.18      0.00
    6    1    7     -0.31      0.00
    7    1    7     -0.50      0.00
    8    1    7      1.14      0.00
    9    1    7     -1.60      0.00
   10    1    7      1.60      0.00
   11    1    7     -1.05      0.00
   12    1    7      0.40      0.00
   13    1    7     -0.10      0.00
  -12    2    7      0.55      0.00
  -11    2    7     -0.70      0.00
  -10    2    7      0.57      0.00
   -9    2    7     -0.29      0.00
   -8    2    7     -0.09      0.00
   -7    2    7      0.40      0.00
   -6    2    7     -0.08      0.00
   -5    2    7     -1.48      0.00
   -4    2    7      4.19      0.00
   -3    2    7     -7.11      0.00
   -2    2    7      8.80      0.00
   -1    2    7     -8.14      0.00
    0    2    7      5.34      0.00
    1    2    7     -2.05      0.00
    2    2    7     -0.15      0.00
    3    2    7      0.98      0.00
    4    2    7     -0.85      0.00
    5    2    7      0.03      0.00
    6    2    7      1.20      0.00
    7    2    7     -2.25      0.00
    8    2    7      2.69      0.00
    9    2    7     -2.49      0.00
   10    2    7      1.79      0.00
   11    2    7     -0.86      0.00
   12    2    7      0.19      0.00
   13    2    7      0.01      0.00
  -12    3    7      0.67      0.00
  -11    3    7     -0.77      0.00
  -10    3    7      0.53      0.00
   -9    3    7     -0.22      0.00
   -8    3    7      0.01      0.00
   -7    3    7     -0.07      0.00
   -6    3    7      0.92      0.00
   -5    3    7     -2.95      0.00
   -4    3    7      5.71      0.00
   -3    3    7     -7.94      0.00
   -2    3    7      8.28      0.00
   -1    3    7     -6.12      0.00
    0    3    7      2.17      0.00
    1    3    7      1.66      0.00
    2    3    7     -3.74      0.00
    3    3    7      3.81      0.00
    4    3    7     -2.52      0.00
    5    3    7      0.57      0.00
    6    3    7      1.33      0.00
    7    3    7     -2.47      0.00
    8    3    7      2.59      0.00
    9    3    7     -2.04      0.00
   10    3    7      1.22      0.00
   11    3    7     -0.40      0.00
   12    3    7     -0.10      0.00
   13    3    7      0.16      0.00
  -12    4    7      0.54      0.00
  -11    4    7     -0.38      0.00
  -10    4    7     -0.11      0.00
   -9    4    7      0.48      0.00
   -8    4    7     -0.53      0.00
   -7    4    7      0.30      0.00
   -6    4    7      0.46      0.00
   -5    4    7     -2.00      0.00
   -4    4    7      3.82      0.00
   -3    4    7     -4.72      0.00
   -2    4    7      3.68      0.00
   -1    4    7     -0.59      0.00
    0    4    7     -3.53      0.00
    1    4    7      6.83      0.00
    2    4    7     -7.84      0.00
    3    4    7      6.51      0.00
    4    4    7     -3.87      0.00
    5    4    7      1.05      0.00
    6    4    7      1.12      0.00
    7    4    7     -2.16      0.00
    8    4    7      2.12      0.00
    9    4    7     -1.50      0.00
   10    4    7      0.74      0.00
   11    4    7     -0.07      0.00
   12    4    7     -0.26      0.00
   13    4    7      0.19      0.00
  -12    5    7     -0.01      0.00
  -11    5    7      0.43      0.00
  -10    5    7     -1.00      0.00
   -9    5    7      1.25      0.00
   -8    5    7     -1.16      0.00
   -7    5    7      0.94      0.00
   -6    5    7     -0.45      0.00
   -5    5    7     -0.57      0.00
   -4    5    7      1.62      0.00
   -3    5    7     -1.64      0.00
   -2    5    7      0.09      0.00
   -1    5    7      2.65      0.00
    0    5    7     -5.59      0.00
    1    5    7      7.49      0.00
    2    5    7     -7.47      0.00
    3    5    7      5.62      0.00
    4    5    7     -2.83      0.00
    5    5    7      0.10      0.00
    6    5    7      1.77      0.00
    7    5    7     -2.38      0.00
    8    5    7      1.90      0.00
    9    5    7     -1.00      0.00
   10    5    7      0.23      0.00
   11    5    7      0.24      0.00
   12    5    7     -0.36      0.00
   13    5    7      0.19      0.00
  -12    6    7     -0.38      0.00
  -11    6    7      0.79      0.00
  -10    6    7     -1.17      0.00
   -9    6    7      1.21      0.00
   -8    6    7     -0.92      0.00
   -7    6    7      0.50      0.00
   -6    6    7      0.08      0.00
   -5    6    7     -0.83      0.00
   -4    6    7      1.26      0.00
   -3    6    7     -0.73      0.00
   -2    6    7     -0.70      0.00
   -1    6    7      2.41      0.00
    0    6    7     -3.88      0.00
    1    6    7      4.72      0.00
    2    6    7     -4.51      0.00
    3    6    7      3.06      0.00
    4    6    7     -0.86      0.00
    5    6    7     -1.14      0.00
    6    6    7      2.12      0.00
    7    6    7     -1.84      0.00
    8    6    7      0.84      0.00
    9    6    7      0.03      0.00
   10    6    7     -0.43      0.00
   11    6    7      0.52      0.00
   12    6    7     -0.47      0.00
  -12    7    7     -0.17      0.00
  -11    7    7      0.28      0.00
  -10    7    7     -0.35      0.00
   -9    7    7      0.13      0.00
   -8    7    7      0.46      0.00
   -7    7    7     -1.13      0.00
   -6    7    7      1.61      0.00
   -5    7    7     -1.79      0.00
   -4    7    7      1.43      0.00
   -3    7    7     -0.41      0.00
   -2    7    7     -0.92      0.00
   -1    7    7      2.05      0.00
    0    7    7     -2.83      0.00
    1    7    7      3.20      0.00
    2    7    7     -2.86      0.00
    3    7    7      1.63      0.00
    4    7    7     -0.02      0.00
    5    7    7     -1.05      0.00
    6    7    7      1.09      0.00
    7    7    7     -0.33      0.00
    8    7    7     -0.49      0.00
    9    7    7      0.78      0.00
   10    7    7     -0.62      0.00
   11    7    7      0.39      0.00
   12    7    7     -0.28      0.00
  -11    8    7     -0.34      0.00
  -10    8    7      0.53      0.00
   -9    8    7     -0.92      0.00
   -8    8    7      1.54      0.00
   -7    8    7     -1.99      0.00
   -6    8    7      1.94      0.00
   -5    8    7     -1.41      0.00
   -4    8    7      0.50      0.00
   -3    8    7      0.72      0.00
   -2    8    7     -1.94      0.00
   -1    8    7      2.66      0.00
    0    8    7     -2.75      0.00
    1    8    7      2.38      0.00
    2    8    7     -1.67      0.00
    3    8    7      0.71      0.00
    4    8    7      0.18      0.00
    5    8    7     -0.55      0.00
    6    8    7      0.31      0.00
    7    8    7      0.21      0.00
    8    8    7     -0.53      0.00
    9    8    7      0.38      0.00
   10    8    7      0.03      0.00
   11    8    7     -0.30      0.00
   12    8    7      0.28      0.00
  -11    9    7     -0.38      0.00
  -10    9    7      0.50      0.00
   -9    9    7     -0.75      0.00
   -8    9    7      1.14      0.00
   -7    9    7     -1.31      0.00
   -6    9    7      0.98      0.00
   -5    9    7     -0.21      0.00
   -4    9    7     -0.75      0.00
   -3    9    7      1.70      0.00
   -2    9    7     -2.25      0.00
   -1    9    7      2.04      0.00
    0    9    7     -1.24      0.00
    1    9    7      0.44      0.00
    2    9    7      0.02      0.00
    3    9    7     -0.27      0.00
    4    9    7      0.50      0.00
    5    9    7     -0.61      0.00
    6    9    7      0.47      0.00
    7    9    7     -0.18      0.00
    8    9    7      0.07      0.00
    9    9    7     -0.32      0.00
   10    9    7      0.69      0.00
   11    9    7     -0.78      0.00
   12    9    7      0.52      0.00
  -11   10    7      0.00      0.00
  -10   10    7      0.00      0.00
   -9   10    7     -0.12      0.00
   -8   10    7      0.39      0.00
   -7   10    7     -0.50      0.00
   -6   10    7      0.12      0.00
   -5   10    7      0.63      0.00
   -4   10    7     -1.29      0.00
   -3   10    7      1.45      0.00
   -2   10    7     -1.03      0.00
   -1   10    7      0.22      0.00
    0   10    7      0.51      0.00
    1   10    7     -0.70      0.00
    2   10    7      0.42      0.00
    3   10    7     -0.14      0.00
    4   10    7      0.09      0.00
    5   10    7     -0.10      0.00
    6   10    7     -0.02      0.00
    7   10    7      0.17      0.00
    8   10    7     -0.11      0.00
    9   10    7     -0.19      0.00
   10   10    7      0.45      0.00
   11   10    7     -0.43      0.00
  -10   11    7     -0.03      0.00
   -9   11    7     -0.03      0.00
   -8   11    7      0.10      0.00
   -7   11    7      0.02      0.00
   -6   11    7     -0.51      0.00
   -5   11    7      1.08      0.00
   -4   11    7     -1.18      0.00
   -3   11    7      0.66      0.00
   -2   11    7      0.04      0.00
   -1   11    7     -0.45      0.00
    0   11    7      0.39      0.00
    1   11    7      0.08      0.00
    2   11    7     -0.70      0.00
    3   11    7      1.19      0.00
    4   11    7     -1.45      0.00
    5   11    7      1.54      0.00
    6   11    7     -1.47      0.00
    7   11    7      1.24      0.00
    8   11    7     -0.87      0.00
    9   11    7      0.48      0.00
   10   11    7     -0.21      0.00
   11   11    7      0.10      0.00
  -10   12    7      0.06      0.00
   -9   12    7      0.13      0.00
   -8   12    7     -0.36      0.00
   -7   12    7      0.61      0.00
   -6   12    7     -0.92      0.00
   -5   12    7      1.12      0.00
   -4   12    7     -0.96      0.00
   -3   12    7      0.53      0.00
   -2   12    7     -0.25      0.00
   -1   12    7      0.34      0.00
    0   12    7     -0.67      0.00
    1   12    7      1.11      0.00
    2   12    7     -1.65      0.00
    3   12    7      2.18      0.00
    4   12    7     -2.48      0.00
    5   12    7      2.39      0.00
    6   12    7     -1.97      0.00
    7   12    7      1.42      0.00
    8   12    7     -0.90      0.00
    9   12    7      0.49      0.00
   10   12    7     -0.20      0.00
   11   12    7      0.06      0.00
   -9   13    7      0.35      0.00
   -8   13    7     -0.59      0.00
   -7   13    7      0.67      0.00
   -6   13    7     -0.71      0.00
   -5   13    7      0.76      0.00
   -4   13    7     -0.71      0.00
   -3   13    7      0.55      0.00
   -2   13    7     -0.46      0.00
   -1   13    7      0.55      0.00
    0   13    7     -0.75      0.00
    1   13    7      1.00      0.00
    2   13    7     -1.29      0.00
    3   13    7      1.51      0.00
    4   13    7     -1.46      0.00
    5   13    7      1.09      0.00
    6   13    7     -0.60      0.00
    7   13    7      0.18      0.00
    8   13    7      0.10      0.00
    9   13    7     -0.23      0.00
   10   13    7      0.22      0.00
   -8   14    7     -0.11      0.00
   -7   14    7      0.11      0.00
   -6   14    7     -0.06      0.00
   -5   14    7      0.00      0.00
   -4   14    7      0.16      0.00
   -3   14    7     -0.37      0.00
   -2   14    7      0.41      0.00
   -1   14    7     -0.19      0.00
    0   14    7     -0.11      0.00
    1   14    7      0.26      0.00
    2   14    7     -0.21      0.00
    3   14    7     -0.01      0.00
    4   14    7      0.38      0.00
    5   14    7     -0.77      0.00
    6   14    7      0.97      0.00
    7   14    7     -0.92      0.00
    8   14    7      0.69      0.00
    9   14    7     -0.41      0.00
   10   14    7      0.16      0.00
   -8   15    7      0.17      0.00
   -7   15    7     -0.16      0.00
   -6   15    7      0.36      0.00
   -5   15    7     -0.69      0.00
   -4   15    7      0.96      0.00
   -3   15    7     -1.00      0.00
   -2   15    7      0.71      0.00
   -1   15    7     -0.25      0.00
    0   15    7     -0.07      0.00
    1   15    7      0.08      0.00
    2   15    7      0.18      0.00
    3   15    7     -0.58      0.00
    4   15    7      0.99      0.00
    5   15    7     -1.19      0.00
    6   15    7      1.03      0.00
    7   15    7     -0.57      0.00
    8   15    7      0.14      0.00
    9   15    7      0.05      0.00
   -7   16    7      0.08      0.00
   -6   16    7      0.22      0.00
   -5   16    7     -0.53      0.00
   -4   16    7      0.53      0.00
   -3   16    7     -0.18      0.00
   -2   16    7     -0.32      0.00
   -1   16    7      0.75      0.00
    0   16    7     -0.94      0.00
    1   16    7      0.83      0.00
    2   16    7     -0.46      0.00
    3   16    7     -0.05      0.00
    4   16    7      0.48      0.00
    5   16    7     -0.57      0.00
    6   16    7      0.28      0.00
    7   16    7      0.13      0.00
    8   16    7     -0.29      0.00
   -6   17    7     -0.03      0.00
   -5   17    7      0.06      0.00
   -4   17    7     -0.41      0.00
   -3   17    7      0.93      0.00
   -2   17    7     -1.41      0.00
   -1   17    7      1.69      0.00
    0   17    7     -1.67      0.00
    1   17    7      1.32      0.00
    2   17    7     -0.70      0.00
    3   17    7      0.08      0.00
    4   17    7      0.30      0.00
    5   17    7     -0.35      0.00
    6   17    7      0.16      0.00
    7   17    7      0.03      0.00
   -4   18    7     -0.59      0.00
   -3   18    7      1.03      0.00
   -2   18    7     -1.36      0.00
   -1   18    7      1.42      0.00
    0   18    7     -1.15      0.00
    1   18    7      0.62      0.00
    2   18    7     -0.06      0.00
    3   18    7     -0.32      0.00
    4   18    7      0.46      0.00
    5   18    7     -0.42      0.00
    6   18    7      0.29      0.00
   -2   19    7     -0.59      0.00
   -1   19    7      0.55      0.00
    0   19    7     -0.34      0.00
    1   19    7      0.07      0.00
    2   19    7      0.13      0.00
   -4  -15    8     -0.26      0.00
   -3  -15    8      0.38      0.00
   -2  -15    8     -0.46      0.00
   -1  -15    8      0.49      0.00
    0  -15    8     -0.43      0.00
    1  -15    8      0.29      0.00
    2  -15    8     -0.11      0.00
   -6  -14    8     -0.18      0.00
   -5  -14    8      0.33      0.00
   -4  -14    8     -0.46      0.00
   -3  -14    8      0.49      0.00
   -2  -14    8     -0.48      0.00
   -1  -14    8      0.44      0.00
    0  -14    8     -0.33      0.00
    1  -14    8      0.12      0.00
    2  -14    8      0.06      0.00
    3  -14    8     -0.09      0.00
    4  -14    8     -0.04      0.00
   -7  -13    8     -0.05      0.00
   -6  -13    8     -0.01      0.00
   -5  -13    8      0.12      0.00
   -4  -13    8     -0.17      0.00
   -3  -13    8      0.17      0.00
   -2  -13    8     -0.18      0.00
   -1  -13    8      0.16      0.00
    0  -13    8     -0.02      0.00
    1  -13    8     -0.19      0.00
    2  -13    8      0.28      0.00
    3  -13    8     -0.14      0.00
    4  -13    8     -0.17      0.00
    5  -13    8      0.44      0.00
    6  -13    8     -0.48      0.00
   -8  -12    8      0.22      0.00
   -7  -12    8     -0.23      0.00
   -6  -12    8      0.12      0.00
   -5  -12    8      0.07      0.00
   -4  -12    8     -0.24      0.00
   -3  -12    8      0.32      0.00
   -2  -12    8     -0.34      0.00
   -1  -12    8      0.22      0.00
    0  -12    8      0.07      0.00
    1  -12    8     -0.42      0.00
    2  -12    8      0.58      0.00
    3  -12    8     -0.39      0.00
    4  -12    8     -0.12      0.00
    5  -12    8      0.67      0.00
    6  -12    8     -0.89      0.00
    7  -12    8      0.64      0.00
   -9  -11    8     -0.15      0.00
   -8  -11    8      0.16      0.00
   -7  -11    8     -0.05      0.00
   -6  -11    8     -0.19      0.00
   -5  -11    8      0.48      0.00
   -4  -11    8     -0.63      0.00
   -3  -11    8      0.55      0.00
   -2  -11    8     -0.27      0.00
   -1  -11    8     -0.17      0.00
    0  -11    8      0.76      0.00
    1  -11    8     -1.34      0.00
    2  -11    8      1.59      0.00
    3  -11    8     -1.27      0.00
    4  -11    8      0.47      0.00
    5  -11    8      0.38      0.00
    6  -11    8     -0.75      0.00
    7  -11    8      0.52      0.00
    8  -11    8     -0.12      0.00
   -9  -10    8      0.01      0.00
   -8  -10    8     -0.08      0.00
   -7  -10    8      0.27      0.00
   -6  -10    8     -0.52      0.00
   -5  -10    8      0.64      0.00
   -4  -10    8     -0.45      0.00
   -3  -10    8     -0.08      0.00
   -2  -10    8      0.77      0.00
   -1  -10    8     -1.44      0.00
    0  -10    8      2.05      0.00
    1  -10    8     -2.44      0.00
    2  -10    8      2.37      0.00
    3  -10    8     -1.72      0.00
    4  -10    8      0.77      0.00
    5  -10    8      0.06      0.00
    6  -10    8     -0.44      0.00
    7  -10    8      0.35      0.00
    8  -10    8     -0.14      0.00
  -10   -9    8     -0.16      0.00
   -9   -9    8      0.12      0.00
   -8   -9    8     -0.21      0.00
   -7   -9    8      0.37      0.00
   -6   -9    8     -0.41      0.00
   -5   -9    8      0.23      0.00
   -4   -9    8      0.23      0.00
   -3   -9    8     -0.90      0.00
   -2   -9    8      1.50      0.00
   -1   -9    8     -1.84      0.00
    0   -9    8      1.88      0.00
    1   -9    8     -1.63      0.00
    2   -9    8      1.09      0.00
    3   -9    8     -0.37      0.00
    4   -9    8     -0.29      0.00
    5   -9    8      0.78      0.00
    6   -9    8     -0.98      0.00
    7   -9    8      0.82      0.00
    8   -9    8     -0.44      0.00
    9   -9    8      0.15      0.00
  -10   -8    8     -0.11      0.00
   -9   -8    8      0.21      0.00
   -8   -8    8     -0.44      0.00
   -7   -8    8      0.57      0.00
   -6   -8    8     -0.45      0.00
   -5   -8    8      0.14      0.00
   -4   -8    8      0.28      0.00
   -3   -8    8     -0.73      0.00
   -2   -8    8      0.96      0.00
   -1   -8    8     -0.76      0.00
    0   -8    8      0.19      0.00
    1   -8    8      0.52      0.00
    2   -8    8     -1.19      0.00
    3   -8    8      1.68      0.00
    4   -8    8     -1.89      0.00
    5   -8    8      1.86      0.00
    6   -8    8     -1.59      0.00
    7   -8    8      1.05      0.00
    8   -8    8     -0.41      0.00
    9   -8    8      0.02      0.00
   10   -8    8      0.02      0.00
  -11   -7    8      0.08      0.00
  -10   -7    8     -0.30      0.00
   -9   -7    8      0.74      0.00
   -8   -7    8     -1.19      0.00
   -7   -7    8      1.30      0.00
   -6   -7    8     -0.98      0.00
   -5   -7    8      0.45      0.00
   -4   -7    8      0.10      0.00
   -3   -7    8     -0.55      0.00
   -2   -7    8      0.64      0.00
   -1   -7    8     -0.20      0.00
    0   -7    8     -0.62      0.00
    1   -7    8      1.48      0.00
    2   -7    8     -2.15      0.00
    3   -7    8      2.47      0.00
    4   -7    8     -2.27      0.00
    5   -7    8      1.66      0.00
    6   -7    8     -0.92      0.00
    7   -7    8      0.27      0.00
    8   -7    8      0.13      0.00
    9   -7    8     -0.17      0.00
   10   -7    8     -0.02      0.00
  -11   -6    8      0.09      0.00
  -10   -6    8     -0.48      0.00
   -9   -6    8      0.99      0.00
   -8   -6    8     -1.30      0.00
   -7   -6    8      1.01      0.00
   -6   -6    8     -0.14      0.00
   -5   -6    8     -0.88      0.00
   -4   -6    8      1.68      0.00
   -3   -6    8     -2.09      0.00
   -2   -6    8      1.92      0.00
   -1   -6    8     -1.13      0.00
    0   -6    8      0.04      0.00
    1   -6    8      0.94      0.00
    2   -6    8     -1.58      0.00
    3   -6    8      1.74      0.00
    4   -6    8     -1.28      0.00
    5   -6    8      0.45      0.00
    6   -6    8      0.20      0.00
    7   -6    8     -0.39      0.00
    8   -6    8      0.25      0.00
    9   -6    8      0.01      0.00
   10   -6    8     -0.22      0.00
   11   -6    8      0.23      0.00
  -11   -5    8     -0.09      0.00
  -10   -5    8     -0.06      0.00
   -9   -5    8      0.15      0.00
   -8   -5    8      0.11      0.00
   -7   -5    8     -0.98      0.00
   -6   -5    8      2.30      0.00
   -5   -5    8     -3.48      0.00
   -4   -5    8      4.07      0.00
   -3   -5    8     -3.91      0.00
   -2   -5    8      2.99      0.00
   -1   -5    8     -1.52      0.00
    0   -5    8      0.09      0.00
    1   -5    8      0.81      0.00
    2   -5    8     -1.16      0.00
    3   -5    8      1.05      0.00
    4   -5    8     -0.49      0.00
    5   -5    8     -0.28      0.00
    6   -5    8      0.66      0.00
    7   -5    8     -0.42      0.00
    8   -5    8     -0.04      0.00
    9   -5    8      0.33      0.00
   10   -5    8     -0.40      0.00
   11   -5    8      0.29      0.00
  -12   -4    8      0.04      0.00
  -11   -4    8     -0.14      0.00
  -10   -4    8      0.34      0.00
   -9   -4    8     -0.70      0.00
   -8   -4    8      1.32      0.00
   -7   -4    8     -2.28      0.00
   -6   -4    8      3.41      0.00
   -5   -4    8     -4.18      0.00
   -4   -4    8      4.18      0.00
   -3   -4    8     -3.34      0.00
   -2   -4    8      1.83      0.00
   -1   -4    8     -0.10      0.00
    0   -4    8     -1.14      0.00
    1   -4    8      1.53      0.00
    2   -4    8     -1.34      0.00
    3   -4    8      0.88      0.00
    4   -4    8     -0.13      0.00
    5   -4    8     -0.73      0.00
    6   -4    8      1.07      0.00
    7   -4    8     -0.67      0.00
    8   -4    8      0.06      0.00
    9   -4    8      0.20      0.00
   10   -4    8     -0.17      0.00
   11   -4    8      0.06      0.00
  -12   -3    8     -0.23      0.00
  -11   -3    8      0.24      0.00
  -10   -3    8     -0.07      0.00
   -9   -3    8     -0.30      0.00
   -8   -3    8      0.82      0.00
   -7   -3    8     -1.54      0.00
   -6   -3    8      2.32      0.00
   -5   -3    8     -2.79      0.00
   -4   -3    8      2.59      0.00
   -3   -3    8     -1.71      0.00
   -2   -3    8      0.37      0.00
   -1   -3    8      0.99      0.00
    0   -3    8     -1.73      0.00
    1   -3    8      1.57      0.00
    2   -3    8     -0.88      0.00
    3   -3    8      0.11      0.00
    4   -3    8      0.69      0.00
    5   -3    8     -1.38      0.00
    6   -3    8      1.47      0.00
    7   -3    8     -0.86      0.00
    8   -3    8      0.23      0.00
    9   -3    8     -0.08      0.00
   10   -3    8      0.19      0.00
   11   -3    8     -0.23      0.00
   12   -3    8      0.18      0.00
  -12   -2    8     -0.58      0.00
  -11   -2    8      0.85      0.00
  -10   -2    8     -0.83      0.00
   -9   -2    8      0.52      0.00
   -8   -2    8     -0.01      0.00
   -7   -2    8     -0.66      0.00
   -6   -2    8      1.41      0.00
   -5   -2    8     -1.95      0.00
   -4   -2    8      1.97      0.00
   -3   -2    8     -1.42      0.00
   -2   -2    8      0.42      0.00
   -1   -2    8      0.63      0.00
    0   -2    8     -1.05      0.00
    1   -2    8      0.52      0.00
    2   -2    8      0.40      0.00
    3   -2    8     -0.96      0.00
    4   -2    8      1.09      0.00
    5   -2    8     -1.02      0.00
    6   -2    8      0.68      0.00
    7   -2    8     -0.05      0.00
    8   -2    8     -0.42      0.00
    9   -2    8      0.41      0.00
   10   -2    8     -0.16      0.00
   11   -2    8     -0.01      0.00
   12   -2    8      0.08      0.00
  -12   -1    8     -0.57      0.00
  -11   -1    8      0.69      0.00
  -10   -1    8     -0.49      0.00
   -9   -1    8      0.02      0.00
   -8   -1    8      0.51      0.00
   -7   -1    8     -1.02      0.00
   -6   -1    8      1.50      0.00
   -5   -1    8     -1.80      0.00
   -4   -1    8      1.74      0.00
   -3   -1    8     -1.32      0.00
   -2   -1    8      0.67      0.00
   -1   -1    8     -0.10      0.00
    0   -1    8      0.04      0.00
    1   -1    8     -0.53      0.00
    2   -1    8      0.84      0.00
    3   -1    8     -0.38      0.00
    4   -1    8     -0.47      0.00
    5   -1    8      0.96      0.00
    6   -1    8     -1.13      0.00
    7   -1    8      1.37      0.00
    8   -1    8     -1.53      0.00
    9   -1    8      1.28      0.00
   10   -1    8     -0.76      0.00
   11   -1    8      0.32      0.00
   12   -1    8     -0.09      0.00
  -12    0    8      0.07      0.00
  -11    0    8     -0.27      0.00
  -10    0    8      0.56      0.00
   -9    0    8     -0.86      0.00
   -8    0    8      1.02      0.00
   -7    0    8     -0.96      0.00
   -6    0    8      0.79      0.00
   -5    0    8     -0.60      0.00
   -4    0    8      0.50      0.00
   -3    0    8     -0.62      0.00
   -2    0    8      0.86      0.00
   -1    0    8     -0.94      0.00
    0    0    8      0.75      0.00
    1    0    8     -0.33      0.00
    2    0    8     -0.44      0.00
    3    0    8      1.51      0.00
    4    0    8     -2.28      0.00
    5    0    8      2.27      0.00
    6    0    8     -1.86      0.00
    7    0    8      1.60      0.00
    8    0    8     -1.36      0.00
    9    0    8      0.81      0.00
   10    0    8     -0.19      0.00
   11    0    8     -0.08      0.00
   12    0    8      0.03      0.00
  -12    1    8      0.48      0.00
  -11    1    8     -0.68      0.00
  -10    1    8      0.71      0.00
   -9    1    8     -0.61      0.00
   -8    1    8      0.32      0.00
   -7    1    8      0.18      0.00
   -6    1    8     -0.63      0.00
   -5    1    8      0.59      0.00
   -4    1    8      0.25      0.00
   -3    1    8     -1.66      0.00
   -2    1    8      2.81      0.00
   -1    1    8     -2.82      0.00
    0    1    8      1.64      0.00
    1    1    8     -0.12      0.00
    2    1    8     -1.02      0.00
    3    1    8      1.62      0.00
    4    1    8     -1.67      0.00
    5    1    8      1.18      0.00
    6    1    8     -0.47      0.00
    7    1    8     -0.12      0.00
    8    1    8      0.61      0.00
    9    1    8     -1.05      0.00
   10    1    8      1.13      0.00
   11    1    8     -0.74      0.00
   12    1    8      0.26      0.00
  -12    2    8      0.46      0.00
  -11    2    8     -0.59      0.00
  -10    2    8      0.49      0.00
   -9    2    8     -0.25      0.00
   -8    2    8     -0.12      0.00
   -7    2    8      0.55      0.00
   -6    2    8     -0.54      0.00
   -5    2    8     -0.52      0.00
   -4    2    8      2.64      0.00
   -3    2    8     -4.95      0.00
   -2    2    8      6.12      0.00
   -1    2    8     -5.30      0.00
    0    2    8      3.02      0.00
    1    2    8     -0.79      0.00
    2    2    8     -0.44      0.00
    3    2    8      0.76      0.00
    4    2    8     -0.51      0.00
    5    2    8     -0.29      0.00
    6    2    8      1.38      0.00
    7    2    8     -2.24      0.00
    8    2    8      2.55      0.00
    9    2    8     -2.32      0.00
   10    2    8      1.64      0.00
   11    2    8     -0.78      0.00
   12    2    8      0.18      0.00
  -12    3    8      0.52      0.00
  -11    3    8     -0.66      0.00
  -10    3    8      0.50      0.00
   -9    3    8     -0.26      0.00
   -8    3    8      0.09      0.00
   -7    3    8     -0.13      0.00
   -6    3    8      0.80      0.00
   -5    3    8     -2.47      0.00
   -4    3    8      4.79      0.00
   -3    3    8     -6.68      0.00
   -2    3    8      6.92      0.00
   -1    3    8     -5.08      0.00
    0    3    8      1.95      0.00
    1    3    8      0.87      0.00
    2    3    8     -2.31      0.00
    3    3    8      2.35      0.00
    4    3    8     -1.35      0.00
    5    3    8     -0.31      0.00
    6    3    8      1.99      0.00
    7    3    8     -2.91      0.00
    8    3    8      2.83      0.00
    9    3    8     -2.13      0.00
   10    3    8      1.21      0.00
   11    3    8     -0.36      0.00
   12    3    8     -0.10      0.00
  -12    4    8      0.55      0.00
  -11    4    8     -0.49      0.00
  -10    4    8      0.10      0.00
   -9    4    8      0.18      0.00
   -8    4    8     -0.12      0.00
   -7    4    8     -0.24      0.00
   -6    4    8      1.01      0.00
   -5    4    8     -2.35      0.00
   -4    4    8      3.88      0.00
   -3    4    8     -4.66      0.00
   -2    4    8      3.78      0.00
   -1    4    8     -1.10      0.00
    0    4    8     -2.42      0.00
    1    4    8      5.19      0.00
    2    4    8     -6.05      0.00
    3    4    8      5.01      0.00
    4    4    8     -2.83      0.00
    5    4    8      0.36      0.00
    6    4    8      1.56      0.00
    7    4    8     -2.37      0.00
    8    4    8      2.16      0.00
    9    4    8     -1.45      0.00
   10    4    8      0.64      0.00
   11    4    8      0.02      0.00
   12    4    8     -0.28      0.00
  -12    5    8      0.19      0.00
  -11    5    8      0.15      0.00
  -10    5    8     -0.70      0.00
   -9    5    8      0.97      0.00
   -8    5    8     -0.84      0.00
   -7    5    8      0.55      0.00
   -6    5    8     -0.06      0.00
   -5    5    8     -0.77      0.00
   -4    5    8      1.58      0.00
   -3    5    8     -1.52      0.00
   -2    5    8      0.03      0.00
   -1    5    8      2.62      0.00
    0    5    8     -5.39      0.00
    1    5    8      7.04      0.00
    2    5    8     -6.89      0.00
    3    5    8      5.14      0.00
    4    5    8     -2.58      0.00
    5    5    8      0.06      0.00
    6    5    8      1.69      0.00
    7    5    8     -2.24      0.00
    8    5    8      1.78      0.00
    9    5    8     -0.95      0.00
   10    5    8      0.20      0.00
   11    5    8      0.27      0.00
   12    5    8     -0.34      0.00
  -12    6    8     -0.22      0.00
  -11    6    8      0.62      0.00
  -10    6    8     -1.09      0.00
   -9    6    8      1.26      0.00
   -8    6    8     -1.08      0.00
   -7    6    8      0.72      0.00
   -6    6    8     -0.22      0.00
   -5    6    8     -0.43      0.00
   -4    6    8      0.74      0.00
   -3    6    8     -0.15      0.00
   -2    6    8     -1.30      0.00
   -1    6    8      3.02      0.00
    0    6    8     -4.38      0.00
    1    6    8      4.95      0.00
    2    6    8     -4.46      0.00
    3    6    8      2.91      0.00
    4    6    8     -0.75      0.00
    5    6    8     -1.22      0.00
    6    6    8      2.21      0.00
    7    6    8     -1.97      0.00
    8    6    8      1.02      0.00
    9    6    8     -0.14      0.00
   10    6    8     -0.33      0.00
   11    6    8      0.51      0.00
   12    6    8     -0.46      0.00
  -11    7    8      0.36      0.00
  -10    7    8     -0.57      0.00
   -9    7    8      0.48      0.00
   -8    7    8      0.00      0.00
   -7    7    8     -0.66      0.00
   -6    7    8      1.23      0.00
   -5    7    8     -1.49      0.00
   -4    7    8      1.16      0.00
   -3    7    8     -0.15      0.00
   -2    7    8     -1.15      0.00
   -1    7    8      2.20      0.00
    0    7    8     -2.82      0.00
    1    7    8      2.94      0.00
    2    7    8     -2.38      0.00
    3    7    8      1.06      0.00
    4    7    8      0.53      0.00
    5    7    8     -1.56      0.00
    6    7    8      1.49      0.00
    7    7    8     -0.59      0.00
    8    7    8     -0.33      0.00
    9    7    8      0.72      0.00
   10    7    8     -0.67      0.00
   11    7    8      0.54      0.00
   12    7    8     -0.41      0.00
  -11    8    8     -0.21      0.00
  -10    8    8      0.36      0.00
   -9    8    8     -0.75      0.00
   -8    8    8      1.39      0.00
   -7    8    8     -1.93      0.00
   -6    8    8      2.02      0.00
   -5    8    8     -1.61      0.00
   -4    8    8      0.74      0.00
   -3    8    8      0.50      0.00
   -2    8    8     -1.73      0.00
   -1    8    8      2.49      0.00
    0    8    8     -2.59      0.00
    1    8    8      2.16      0.00
    2    8    8     -1.32      0.00
    3    8    8      0.25      0.00
    4    8    8      0.62      0.00
    5    8    8     -0.85      0.00
    6    8    8      0.39      0.00
    7    8    8      0.34      0.00
    8    8    8     -0.75      0.00
    9    8    8      0.62      0.00
   10    8    8     -0.24      0.00
   11    8    8     -0.01      0.00
   12    8    8      0.08      0.00
  -11    9    8     -0.42      0.00
  -10    9    8      0.61      0.00
   -9    9    8     -0.92      0.00
   -8    9    8      1.30      0.00
   -7    9    8     -1.44      0.00
   -6    9    8      1.10      0.00
   -5    9    8     -0.37      0.00
   -4    9    8     -0.57      0.00
   -3    9    8      1.58      0.00
   -2    9    8     -2.28      0.00
   -1    9    8      2.26      0.00
    0    9    8     -1.55      0.00
    1    9    8      0.68      0.00
    2    9    8     -0.03      0.00
    3    9    8     -0.38      0.00
    4    9    8      0.61      0.00
    5    9    8     -0.61      0.00
    6    9    8      0.33      0.00
    7    9    8      0.04      0.00
    8    9    8     -0.15      0.00
    9    9    8     -0.14      0.00
   10    9    8      0.53      0.00
   11    9    8     -0.63      0.00
   12    9    8      0.44      0.00
  -10   10    8      0.07      0.00
   -9   10    8     -0.18      0.00
   -8   10    8      0.38      0.00
   -7   10    8     -0.40      0.00
   -6   10    8      0.00      0.00
   -5   10    8      0.67      0.00
   -4   10    8     -1.25      0.00
   -3   10    8      1.53      0.00
   -2   10    8     -1.33      0.00
   -1   10    8      0.65      0.00
    0   10    8      0.17      0.00
    1   10    8     -0.66      0.00
    2   10    8      0.68      0.00
    3   10    8     -0.54      0.00
    4   10    8      0.49      0.00
    5   10    8     -0.43      0.00
    6   10    8      0.23      0.00
    7   10    8     -0.01      0.00
    8   10    8      0.03      0.00
    9   10    8     -0.33      0.00
   10   10    8      0.57      0.00
   11   10    8     -0.50      0.00
  -10   11    8     -0.14      0.00
   -9   11    8      0.06      0.00
   -8   11    8      0.02      0.00
   -7   11    8      0.13      0.00
   -6   11    8     -0.60      0.00
   -5   11    8      1.05      0.00
   -4   11    8     -1.07      0.00
   -3   11    8      0.67      0.00
   -2   11    8     -0.13      0.00
   -1   11    8     -0.30      0.00
    0   11    8      0.51      0.00
    1   11    8     -0.40      0.00
    2   11    8      0.02      0.00
    3   11    8      0.41      0.00
    4   11    8     -0.72      0.00
    5   11    8      0.90      0.00
    6   11    8     -0.97      0.00
    7   11    8      0.89      0.00
    8   11    8     -0.64      0.00
    9   11    8      0.31      0.00
   10   11    8     -0.08      0.00
   11   11    8      0.03      0.00
   -9   12    8      0.07      0.00
   -8   12    8     -0.30      0.00
   -7   12    8      0.63      0.00
   -6   12    8     -0.98      0.00
   -5   12    8      1.09      0.00
   -4   12    8     -0.83      0.00
   -3   12    8      0.43      0.00
   -2   12    8     -0.23      0.00
   -1   12    8      0.25      0.00
    0   12    8     -0.38      0.00
    1   12    8      0.63      0.00
    2   12    8     -1.13      0.00
    3   12    8      1.75      0.00
    4   12    8     -2.18      0.00
    5   12    8      2.22      0.00
    6   12    8     -1.92      0.00
    7   12    8      1.48      0.00
    8   12    8     -1.02      0.00
    9   12    8      0.59      0.00
   10   12    8     -0.27      0.00
   -9   13    8      0.31      0.00
   -8   13    8     -0.60      0.00
   -7   13    8      0.80      0.00
   -6   13    8     -0.91      0.00
   -5   13    8      0.92      0.00
   -4   13    8     -0.79      0.00
   -3   13    8      0.64      0.00
   -2   13    8     -0.61      0.00
   -1   13    8      0.69      0.00
    0   13    8     -0.79      0.00
    1   13    8      0.99      0.00
    2   13    8     -1.35      0.00
    3   13    8      1.73      0.00
    4   13    8     -1.83      0.00
    5   13    8      1.55      0.00
    6   13    8     -1.07      0.00
    7   13    8      0.61      0.00
    8   13    8     -0.24      0.00
    9   13    8     -0.03      0.00
   10   13    8      0.14      0.00
   -8   14    8     -0.23      0.00
   -7   14    8      0.34      0.00
   -6   14    8     -0.42      0.00
   -5   14    8      0.38      0.00
   -4   14    8     -0.17      0.00
   -3   14    8     -0.06      0.00
   -2   14    8      0.07      0.00
   -1   14    8      0.13      0.00
    0   14    8     -0.34      0.00
    1   14    8      0.43      0.00
    2   14    8     -0.44      0.00
    3   14    8      0.33      0.00
    4   14    8     -0.06      0.00
    5   14    8     -0.34      0.00
    6   14    8      0.66      0.00
    7   14    8     -0.75      0.00
    8   14    8      0.63      0.00
    9   14    8     -0.42      0.00
   10   14    8      0.20      0.00
   -7   15    8     -0.04      0.00
   -6   15    8      0.10      0.00
   -5   15    8     -0.40      0.00
   -4   15    8      0.75      0.00
   -3   15    8     -0.84      0.00
   -2   15    8      0.57      0.00
   -1   15    8     -0.16      0.00
    0   15    8     -0.05      0.00
    1   15    8     -0.02      0.00
    2   15    8      0.26      0.00
    3   15    8     -0.58      0.00
    4   15    8      0.96      0.00
    5   15    8     -1.24      0.00
    6   15    8      1.18      0.00
    7   15    8     -0.79      0.00
    8   15    8      0.34      0.00
    9   15    8     -0.07      0.00
   -6   16    8      0.21      0.00
   -5   16    8     -0.53      0.00
   -4   16    8      0.60      0.00
   -3   16    8     -0.32      0.00
   -2   16    8     -0.13      0.00
   -1   16    8      0.49      0.00
    0   16    8     -0.60      0.00
    1   16    8      0.47      0.00
    2   16    8     -0.17      0.00
    3   16    8     -0.24      0.00
    4   16    8      0.60      0.00
    5   16    8     -0.68      0.00
    6   16    8      0.39      0.00
    7   16    8      0.04      0.00
    8   16    8     -0.23      0.00
   -5   17    8     -0.03      0.00
   -4   17    8     -0.24      0.00
   -3   17    8      0.70      0.00
   -2   17    8     -1.16      0.00
   -1   17    8      1.45      0.00
    0   17    8     -1.46      0.00
    1   17    8      1.17      0.00
    2   17    8     -0.64      0.00
    3   17    8      0.10      0.00
    4   17    8      0.20      0.00
    5   17    8     -0.18      0.00
    6   17    8     -0.03      0.00
    7   17    8      0.17      0.00
   -4   18    8     -0.54      0.00
   -3   18    8      1.01      0.00
   -2   18    8     -1.41      0.00
   -1   18    8      1.55      0.00
    0   18    8     -1.29      0.00
    1   18    8      0.73      0.00
    2   18    8     -0.14      0.00
    3   18    8     -0.23      0.00
    4   18    8      0.33      0.00
    5   18    8     -0.28      0.00
    6   18    8      0.19      0.00
   -2   19    8     -0.77      0.00
   -1   19    8      0.73      0.00
    0   19    8     -0.43      0.00
    1   19    8      0.05      0.00
    2   19    8      0.20      0.00
    3   19    8     -0.29      0.00
   -4  -14    9     -0.43      0.00
   -3  -14    9      0.47      0.00
   -2  -14    9     -0.43      0.00
   -1  -14    9      0.37      0.00
    0  -14    9     -0.26      0.00
    1  -14    9      0.11      0.00
    2  -14    9      0.02      0.00
    3  -14    9     -0.03      0.00
   -6  -13    9     -0.08      0.00
   -5  -13    9      0.18      0.00
   -4  -13    9     -0.21      0.00
   -3  -13    9      0.18      0.00
   -2  -13    9     -0.14      0.00
   -1  -13    9      0.11      0.00
    0  -13    9     -0.01      0.00
    1  -13    9     -0.13      0.00
    2  -13    9      0.19      0.00
    3  -13    9     -0.09      0.00
    4  -13    9     -0.12      0.00
    5  -13    9      0.26      0.00
   -7  -12    9     -0.19      0.00
   -6  -12    9      0.14      0.00
   -5  -12    9     -0.03      0.00
   -4  -12    9     -0.07      0.00
   -3  -12    9      0.14      0.00
   -2  -12    9     -0.17      0.00
   -1  -12    9      0.10      0.00
    0  -12    9      0.10      0.00
    1  -12    9     -0.32      0.00
    2  -12    9      0.38      0.00
    3  -12    9     -0.17      0.00
    4  -12    9     -0.23      0.00
    5  -12    9      0.59      0.00
    6  -12    9     -0.66      0.00
   -8  -11    9      0.21      0.00
   -7  -11    9     -0.16      0.00
   -6  -11    9      0.00      0.00
   -5  -11    9      0.21      0.00
   -4  -11    9     -0.36      0.00
   -3  -11    9      0.36      0.00
   -2  -11    9     -0.20      0.00
   -1  -11    9     -0.10      0.00
    0  -11    9      0.50      0.00
    1  -11    9     -0.87      0.00
    2  -11    9      0.97      0.00
    3  -11    9     -0.63      0.00
    4  -11    9     -0.04      0.00
    5  -11    9      0.63      0.00
    6  -11    9     -0.76      0.00
    7  -11    9      0.42      0.00
   -9  -10    9     -0.07      0.00
   -8  -10    9      0.00      0.00
   -7  -10    9      0.16      0.00
   -6  -10    9     -0.35      0.00
   -5  -10    9      0.45      0.00
   -4  -10    9     -0.32      0.00
   -3  -10    9     -0.06      0.00
   -2  -10    9      0.59      0.00
   -1  -10    9     -1.14      0.00
    0  -10    9      1.64      0.00
    1  -10    9     -1.96      0.00
    2  -10    9      1.85      0.00
    3  -10    9     -1.25      0.00
    4  -10    9      0.42      0.00
    5  -10    9      0.23      0.00
    6  -10    9     -0.40      0.00
    7  -10    9      0.20      0.00
    8  -10    9      0.00      0.00
   -9   -9    9      0.10      0.00
   -8   -9    9     -0.20      0.00
   -7   -9    9      0.32      0.00
   -6   -9    9     -0.32      0.00
   -5   -9    9      0.11      0.00
   -4   -9    9      0.31      0.00
   -3   -9    9     -0.88      0.00
   -2   -9    9      1.44      0.00
   -1   -9    9     -1.84      0.00
    0   -9    9      2.00      0.00
    1   -9    9     -1.85      0.00
    2   -9    9      1.36      0.00
    3   -9    9     -0.66      0.00
    4   -9    9     -0.02      0.00
    5   -9    9      0.49      0.00
    6   -9    9     -0.64      0.00
    7   -9    9      0.48      0.00
    8   -9    9     -0.21      0.00
  -10   -8    9     -0.09      0.00
   -9   -8    9      0.10      0.00
   -8   -8    9     -0.23      0.00
   -7   -8    9      0.28      0.00
   -6   -8    9     -0.10      0.00
   -5   -8    9     -0.23      0.00
   -4   -8    9      0.59      0.00
   -3   -8    9     -0.92      0.00
   -2   -8    9      1.12      0.00
   -1   -8    9     -1.01      0.00
    0   -8    9      0.61      0.00
    1   -8    9      0.00      0.00
    2   -8    9     -0.66      0.00
    3   -8    9      1.20      0.00
    4   -8    9     -1.52      0.00
    5   -8    9      1.62      0.00
    6   -8    9     -1.44      0.00
    7   -8    9      0.95      0.00
    8   -8    9     -0.36      0.00
    9   -8    9      0.00      0.00
  -10   -7    9     -0.10      0.00
   -9   -7    9      0.36      0.00
   -8   -7    9     -0.70      0.00
   -7   -7    9      0.78      0.00
   -6   -7    9     -0.49      0.00
   -5   -7    9      0.08      0.00
   -4   -7    9      0.25      0.00
   -3   -7    9     -0.44      0.00
   -2   -7    9      0.39      0.00
   -1   -7    9      0.01      0.00
    0   -7    9     -0.69      0.00
    1   -7    9      1.44      0.00
    2   -7    9     -2.08      0.00
    3   -7    9      2.43      0.00
    4   -7    9     -2.34      0.00
    5   -7    9      1.87      0.00
    6   -7    9     -1.19      0.00
    7   -7    9      0.47      0.00
    8   -7    9      0.04      0.00
    9   -7    9     -0.17      0.00
   10   -7    9      0.03      0.00
  -11   -6    9      0.05      0.00
  -10   -6    9     -0.34      0.00
   -9   -6    9      0.82      0.00
   -8   -6    9     -1.17      0.00
   -7   -6    9      1.01      0.00
   -6   -6    9     -0.32      0.00
   -5   -6    9     -0.46      0.00
   -4   -6    9      0.98      0.00
   -3   -6    9     -1.16      0.00
   -2   -6    9      0.97      0.00
   -1   -6    9     -0.40      0.00
    0   -6    9     -0.41      0.00
    1   -6    9      1.20      0.00
    2   -6    9     -1.78      0.00
    3   -6    9      1.93      0.00
    4   -6    9     -1.50      0.00
    5   -6    9      0.69      0.00
    6   -6    9      0.01      0.00
    7   -6    9     -0.35      0.00
    8   -6    9      0.34      0.00
    9   -6    9     -0.11      0.00
   10   -6    9     -0.12      0.00
  -11   -5    9      0.01      0.00
  -10   -5    9     -0.21      0.00
   -9   -5    9      0.38      0.00
   -8   -5    9     -0.23      0.00
   -7   -5    9     -0.52      0.00
   -6   -5    9      1.69      0.00
   -5   -5    9     -2.71      0.00
   -4   -5    9      3.15      0.00
   -3   -5    9     -2.95      0.00
   -2   -5    9      2.21      0.00
   -1   -5    9     -1.09      0.00
    0   -5    9     -0.01      0.00
    1   -5    9      0.77      0.00
    2   -5    9     -1.13      0.00
    3   -5    9      1.03      0.00
    4   -5    9     -0.45      0.00
    5   -5    9     -0.28      0.00
    6   -5    9      0.64      0.00
    7   -5    9     -0.48      0.00
    8   -5    9      0.09      0.00
    9   -5    9      0.21      0.00
   10   -5    9     -0.32      0.00
   11   -5    9      0.22      0.00
  -11   -4    9     -0.06      0.00
  -10   -4    9      0.28      0.00
   -9   -4    9     -0.66      0.00
   -8   -4    9      1.30      0.00
   -7   -4    9     -2.31      0.00
   -6   -4    9      3.46      0.00
   -5   -4    9     -4.20      0.00
   -4   -4    9      4.13      0.00
   -3   -4    9     -3.25      0.00
   -2   -4    9      1.80      0.00
   -1   -4    9     -0.23      0.00
    0   -4    9     -0.90      0.00
    1   -4    9      1.31      0.00
    2   -4    9     -1.20      0.00
    3   -4    9      0.77      0.00
    4   -4    9     -0.05      0.00
    5   -4    9     -0.67      0.00
    6   -4    9      0.88      0.00
    7   -4    9     -0.48      0.00
    8   -4    9     -0.03      0.00
    9   -4    9      0.26      0.00
   10   -4    9     -0.24      0.00
   11   -4    9      0.12      0.00
  -11   -3    9      0.05      0.00
  -10   -3    9      0.27      0.00
   -9   -3    9     -0.75      0.00
   -8   -3    9      1.37      0.00
   -7   -3    9     -2.16      0.00
   -6   -3    9      2.96      0.00
   -5   -3    9     -3.31      0.00
   -4   -3    9      2.92      0.00
   -3   -3    9     -1.82      0.00
   -2   -3    9      0.32      0.00
   -1   -3    9      1.08      0.00
    0   -3    9     -1.80      0.00
    1   -3    9      1.64      0.00
    2   -3    9     -0.97      0.00
    3   -3    9      0.18      0.00
    4   -3    9      0.63      0.00
    5   -3    9     -1.23      0.00
    6   -3    9      1.22      0.00
    7   -3    9     -0.67      0.00
    8   -3    9      0.17      0.00
    9   -3    9     -0.05      0.00
   10   -3    9      0.11      0.00
   11   -3    9     -0.12      0.00
  -12   -2    9     -0.36      0.00
  -11   -2    9      0.53      0.00
  -10   -2    9     -0.47      0.00
   -9   -2    9      0.17      0.00
   -8   -2    9      0.32      0.00
   -7   -2    9     -0.97      0.00
   -6   -2    9      1.63      0.00
   -5   -2    9     -1.99      0.00
   -4   -2    9      1.81      0.00
   -3   -2    9     -1.06      0.00
   -2   -2    9     -0.10      0.00
   -1   -2    9      1.20      0.00
    0   -2    9     -1.56      0.00
    1   -2    9      0.90      0.00
    2   -2    9      0.20      0.00
    3   -2    9     -1.01      0.00
    4   -2    9      1.36      0.00
    5   -2    9     -1.35      0.00
    6   -2    9      0.97      0.00
    7   -2    9     -0.37      0.00
    8   -2    9     -0.02      0.00
    9   -2    9      0.04      0.00
   10   -2    9      0.06      0.00
   11   -2    9     -0.08      0.00
  -12   -1    9     -0.52      0.00
  -11   -1    9      0.71      0.00
  -10   -1    9     -0.58      0.00
   -9   -1    9      0.19      0.00
   -8   -1    9      0.31      0.00
   -7   -1    9     -0.81      0.00
   -6   -1    9      1.30      0.00
   -5   -1    9     -1.62      0.00
   -4   -1    9      1.57      0.00
   -3   -1    9     -1.07      0.00
   -2   -1    9      0.21      0.00
   -1   -1    9      0.55      0.00
    0   -1    9     -0.57      0.00
    1   -1    9     -0.25      0.00
    2   -1    9      1.05      0.00
    3   -1    9     -1.09      0.00
    4   -1    9      0.58      0.00
    5   -1    9     -0.09      0.00
    6   -1    9     -0.30      0.00
    7   -1    9      0.72      0.00
    8   -1    9     -0.97      0.00
    9   -1    9      0.84      0.00
   10   -1    9     -0.50      0.00
   11   -1    9      0.20      0.00
   12   -1    9     -0.02      0.00
  -12    0    9     -0.09      0.00
  -11    0    9     -0.10      0.00
  -10    0    9      0.44      0.00
   -9    0    9     -0.80      0.00
   -8    0    9      1.01      0.00
   -7    0    9     -1.04      0.00
   -6    0    9      0.96      0.00
   -5    0    9     -0.85      0.00
   -4    0    9      0.74      0.00
   -3    0    9     -0.64      0.00
   -2    0    9      0.49      0.00
   -1    0    9     -0.28      0.00
    0    0    9      0.22      0.00
    1    0    9     -0.31      0.00
    2    0    9      0.12      0.00
    3    0    9      0.56      0.00
    4    0    9     -1.23      0.00
    5    0    9      1.42      0.00
    6    0    9     -1.38      0.00
    7    0    9      1.44      0.00
    8    0    9     -1.38      0.00
    9    0    9      0.94      0.00
   10    0    9     -0.38      0.00
   11    0    9      0.09      0.00
   12    0    9     -0.04      0.00
  -12    1    9      0.44      0.00
  -11    1    9     -0.73      0.00
  -10    1    9      0.89      0.00
   -9    1    9     -0.90      0.00
   -8    1    9      0.68      0.00
   -7    1    9     -0.21      0.00
   -6    1    9     -0.32      0.00
   -5    1    9      0.52      0.00
   -4    1    9     -0.06      0.00
   -3    1    9     -0.89      0.00
   -2    1    9      1.60      0.00
   -1    1    9     -1.42      0.00
    0    1    9      0.51      0.00
    1    1    9      0.42      0.00
    2    1    9     -1.04      0.00
    3    1    9      1.39      0.00
    4    1    9     -1.43      0.00
    5    1    9      1.11      0.00
    6    1    9     -0.67      0.00
    7    1    9      0.34      0.00
    8    1    9      0.04      0.00
    9    1    9     -0.48      0.00
   10    1    9      0.66      0.00
   11    1    9     -0.43      0.00
   12    1    9      0.11      0.00
  -12    2    9      0.43      0.00
  -11    2    9     -0.60      0.00
  -10    2    9      0.56      0.00
   -9    2    9     -0.37      0.00
   -8    2    9      0.00      0.00
   -7    2    9      0.54      0.00
   -6    2    9     -0.85      0.00
   -5    2    9      0.29      0.00
   -4    2    9      1.29      0.00
   -3    2    9     -3.14      0.00
   -2    2    9      3.99      0.00
   -1    2    9     -3.16      0.00
    0    2    9      1.37      0.00
    1    2    9      0.09      0.00
    2    2    9     -0.65      0.00
    3    2    9      0.64      0.00
    4    2    9     -0.31      0.00
    5    2    9     -0.38      0.00
    6    2    9      1.26      0.00
    7    2    9     -1.91      0.00
    8    2    9      2.13      0.00
    9    2    9     -1.93      0.00
   10    2    9      1.36      0.00
   11    2    9     -0.64      0.00
   12    2    9      0.15      0.00
  -12    3    9      0.38      0.00
  -11    3    9     -0.52      0.00
  -10    3    9      0.43      0.00
   -9    3    9     -0.25      0.00
   -8    3    9      0.06      0.00
   -7    3    9      0.03      0.00
   -6    3    9      0.38      0.00
   -5    3    9     -1.67      0.00
   -4    3    9      3.61      0.00
   -3    3    9     -5.25      0.00
   -2    3    9      5.46      0.00
   -1    3    9     -3.92      0.00
    0    3    9      1.54      0.00
    1    3    9      0.38      0.00
    2    3    9     -1.24      0.00
    3    3    9      1.19      0.00
    4    3    9     -0.39      0.00
    5    3    9     -1.02      0.00
    6    3    9      2.43      0.00
    7    3    9     -3.11      0.00
    8    3    9      2.88      0.00
    9    3    9     -2.10      0.00
   10    3    9      1.15      0.00
   11    3    9     -0.35      0.00
   12    3    9     -0.05      0.00
  -12    4    9      0.47      0.00
  -11    4    9     -0.48      0.00
  -10    4    9      0.21      0.00
   -9    4    9     -0.01      0.00
   -8    4    9      0.14      0.00
   -7    4    9     -0.58      0.00
   -6    4    9      1.33      0.00
   -5    4    9     -2.46      0.00
   -4    4    9      3.72      0.00
   -3    4    9     -4.38      0.00
   -2    4    9      3.69      0.00
   -1    4    9     -1.49      0.00
    0    4    9     -1.33      0.00
    1    4    9      3.48      0.00
    2    4    9     -4.15      0.00
    3    4    9      3.39      0.00
    4    4    9     -1.65      0.00
    5    4    9     -0.45      0.00
    6    4    9      2.08      0.00
    7    4    9     -2.63      0.00
    8    4    9      2.23      0.00
    9    4    9     -1.40      0.00
   10    4    9      0.55      0.00
   11    4    9      0.07      0.00
   12    4    9     -0.26      0.00
  -12    5    9      0.30      0.00
  -11    5    9     -0.04      0.00
  -10    5    9     -0.44      0.00
   -9    5    9      0.65      0.00
   -8    5    9     -0.43      0.00
   -7    5    9      0.00      0.00
   -6    5    9      0.49      0.00
   -5    5    9     -1.10      0.00
   -4    5    9      1.63      0.00
   -3    5    9     -1.46      0.00
   -2    5    9      0.09      0.00
   -1    5    9      2.29      0.00
    0    5    9     -4.73      0.00
    1    5    9      6.09      0.00
    2    5    9     -5.87      0.00
    3    5    9      4.34      0.00
    4    5    9     -2.11      0.00
    5    5    9     -0.13      0.00
    6    5    9      1.66      0.00
    7    5    9     -2.08      0.00
    8    5    9      1.59      0.00
    9    5    9     -0.79      0.00
   10    5    9      0.08      0.00
   11    5    9      0.31      0.00
   12    5    9     -0.30      0.00
  -11    6    9      0.44      0.00
  -10    6    9     -0.94      0.00
   -9    6    9      1.18      0.00
   -8    6    9     -1.06      0.00
   -7    6    9      0.74      0.00
   -6    6    9     -0.33      0.00
   -5    6    9     -0.13      0.00
   -4    6    9      0.27      0.00
   -3    6    9      0.38      0.00
   -2    6    9     -1.82      0.00
   -1    6    9      3.49      0.00
    0    6    9     -4.71      0.00
    1    6    9      5.03      0.00
    2    6    9     -4.33      0.00
    3    6    9      2.78      0.00
    4    6    9     -0.76      0.00
    5    6    9     -1.09      0.00
    6    6    9      2.06      0.00
    7    6    9     -1.86      0.00
    8    6    9      0.99      0.00
    9    6    9     -0.16      0.00
   10    6    9     -0.32      0.00
   11    6    9      0.49      0.00
   12    6    9     -0.39      0.00
  -11    7    9      0.37      0.00
  -10    7    9     -0.70      0.00
   -9    7    9      0.78      0.00
   -8    7    9     -0.44      0.00
   -7    7    9     -0.16      0.00
   -6    7    9      0.76      0.00
   -5    7    9     -1.07      0.00
   -4    7    9      0.77      0.00
   -3    7    9      0.21      0.00
   -2    7    9     -1.48      0.00
   -1    7    9      2.48      0.00
    0    7    9     -2.93      0.00
    1    7    9      2.79      0.00
    2    7    9     -2.02      0.00
    3    7    9      0.66      0.00
    4    7    9      0.85      0.00
    5    7    9     -1.80      0.00
    6    7    9      1.70      0.00
    7    7    9     -0.77      0.00
    8    7    9     -0.19      0.00
    9    7    9      0.65      0.00
   10    7    9     -0.71      0.00
   11    7    9      0.64      0.00
   12    7    9     -0.47      0.00
  -11    8    9     -0.08      0.00
  -10    8    9      0.14      0.00
   -9    8    9     -0.47      0.00
   -8    8    9      1.11      0.00
   -7    8    9     -1.76      0.00
   -6    8    9      2.04      0.00
   -5    8    9     -1.80      0.00
   -4    8    9      1.00      0.00
   -3    8    9      0.25      0.00
   -2    8    9     -1.51      0.00
   -1    8    9      2.27      0.00
    0    8    9     -2.32      0.00
    1    8    9      1.78      0.00
    2    8    9     -0.82      0.00
    3    8    9     -0.28      0.00
    4    8    9      1.06      0.00
    5    8    9     -1.13      0.00
    6    8    9      0.48      0.00
    7    8    9      0.41      0.00
    8    8    9     -0.91      0.00
    9    8    9      0.84      0.00
   10    8    9     -0.52      0.00
   11    8    9      0.28      0.00
   12    8    9     -0.11      0.00
  -10    9    9      0.64      0.00
   -9    9    9     -1.04      0.00
   -8    9    9      1.48      0.00
   -7    9    9     -1.66      0.00
   -6    9    9      1.38      0.00
   -5    9    9     -0.71      0.00
   -4    9    9     -0.24      0.00
   -3    9    9      1.32      0.00
   -2    9    9     -2.16      0.00
   -1    9    9      2.28      0.00
    0    9    9     -1.65      0.00
    1    9    9      0.72      0.00
    2    9    9      0.06      0.00
    3    9    9     -0.54      0.00
    4    9    9      0.70      0.00
    5    9    9     -0.53      0.00
    6    9    9      0.09      0.00
    7    9    9      0.37      0.00
    8    9    9     -0.47      0.00
    9    9    9      0.14      0.00
   10    9    9      0.27      0.00
   11    9    9     -0.41      0.00
  -10   10    9      0.22      0.00
   -9   10    9     -0.35      0.00
   -8   10    9      0.51      0.00
   -7   10    9     -0.43      0.00
   -6   10    9     -0.01      0.00
   -5   10    9      0.64      0.00
   -4   10    9     -1.21      0.00
   -3   10    9      1.59      0.00
   -2   10    9     -1.58      0.00
   -1   10    9      1.02      0.00
    0   10    9     -0.15      0.00
    1   10    9     -0.54      0.00
    2   10    9      0.78      0.00
    3   10    9     -0.73      0.00
    4   10    9      0.64      0.00
    5   10    9     -0.49      0.00
    6   10    9      0.21      0.00
    7   10    9      0.03      0.00
    8   10    9      0.03      0.00
    9   10    9     -0.37      0.00
   10   10    9      0.63      0.00
   11   10    9     -0.53      0.00
  -10   11    9     -0.19      0.00
   -9   11    9      0.09      0.00
   -8   11    9     -0.01      0.00
   -7   11    9      0.20      0.00
   -6   11    9     -0.65      0.00
   -5   11    9      1.01      0.00
   -4   11    9     -1.02      0.00
   -3   11    9      0.75      0.00
   -2   11    9     -0.39      0.00
   -1   11    9     -0.05      0.00
    0   11    9      0.50      0.00
    1   11    9     -0.72      0.00
    2   11    9      0.57      0.00
    3   11    9     -0.20      0.00
    4   11    9     -0.15      0.00
    5   11    9      0.41      0.00
    6   11    9     -0.57      0.00
    7   11    9      0.58      0.00
    8   11    9     -0.38      0.00
    9   11    9      0.07      0.00
   10   11    9      0.12      0.00
   -9   12    9      0.00      0.00
   -8   12    9     -0.16      0.00
   -7   12    9      0.52      0.00
   -6   12    9     -0.88      0.00
   -5   12    9      0.94      0.00
   -4   12    9     -0.67      0.00
   -3   12    9      0.39      0.00
   -2   12    9     -0.29      0.00
   -1   12    9      0.24      0.00
    0   12    9     -0.12      0.00
    1   12    9      0.15      0.00
    2   12    9     -0.58      0.00
    3   12    9      1.25      0.00
    4   12    9     -1.77      0.00
    5   12    9      1.89      0.00
    6   12    9     -1.71      0.00
    7   12    9      1.39      0.00
    8   12    9     -1.00      0.00
    9   12    9      0.58      0.00
   10   12    9     -0.24      0.00
   -9   13    9      0.19      0.00
   -8   13    9     -0.46      0.00
   -7   13    9      0.74      0.00
   -6   13    9     -0.92      0.00
   -5   13    9      0.91      0.00
   -4   13    9     -0.77      0.00
   -3   13    9      0.69      0.00
   -2   13    9     -0.73      0.00
   -1   13    9      0.77      0.00
    0   13    9     -0.76      0.00
    1   13    9      0.90      0.00
    2   13    9     -1.34      0.00
    3   13    9      1.86      0.00
    4   13    9     -2.08      0.00
    5   13    9      1.87      0.00
    6   13    9     -1.43      0.00
    7   13    9      0.97      0.00
    8   13    9     -0.56      0.00
    9   13    9      0.18      0.00
   10   13    9      0.06      0.00
   -8   14    9     -0.30      0.00
   -7   14    9      0.48      0.00
   -6   14    9     -0.63      0.00
   -5   14    9      0.62      0.00
   -4   14    9     -0.42      0.00
   -3   14    9      0.24      0.00
   -2   14    9     -0.26      0.00
   -1   14    9      0.43      0.00
    0   14    9     -0.56      0.00
    1   14    9      0.63      0.00
    2   14    9     -0.71      0.00
    3   14    9      0.74      0.00
    4   14    9     -0.56      0.00
    5   14    9      0.17      0.00
    6   14    9      0.22      0.00
    7   14    9     -0.41      0.00
    8   14    9      0.43      0.00
    9   14    9     -0.34      0.00
   -7   15    9      0.11      0.00
   -6   15    9     -0.14      0.00
   -5   15    9     -0.12      0.00
   -4   15    9      0.50      0.00
   -3   15    9     -0.61      0.00
   -2   15    9      0.35      0.00
   -1   15    9      0.01      0.00
    0   15    9     -0.12      0.00
    1   15    9     -0.02      0.00
    2   15    9      0.22      0.00
    3   15    9     -0.45      0.00
    4   15    9      0.79      0.00
    5   15    9     -1.13      0.00
    6   15    9      1.21      0.00
    7   15    9     -0.92      0.00
    8   15    9      0.48      0.00
    9   15    9     -0.16      0.00
   -6   16    9      0.16      0.00
   -5   16    9     -0.48      0.00
   -4   16    9      0.59      0.00
   -3   16    9     -0.35      0.00
   -2   16    9     -0.06      0.00
   -1   16    9      0.33      0.00
    0   16    9     -0.32      0.00
    1   16    9      0.15      0.00
    2   16    9      0.09      0.00
    3   16    9     -0.41      0.00
    4   16    9      0.75      0.00
    5   16    9     -0.86      0.00
    6   16    9      0.61      0.00
    7   16    9     -0.18      0.00
    8   16    9     -0.08      0.00
   -5   17    9     -0.10      0.00
   -4   17    9     -0.11      0.00
   -3   17    9      0.52      0.00
   -2   17    9     -0.91      0.00
   -1   17    9      1.14      0.00
    0   17    9     -1.14      0.00
    1   17    9      0.90      0.00
    2   17    9     -0.47      0.00
    3   17    9      0.03      0.00
    4   17    9      0.20      0.00
    5   17    9     -0.13      0.00
    6   17    9     -0.09      0.00
    7   17    9      0.21      0.00
   -4   18    9     -0.44      0.00
   -3   18    9      0.88      0.00
   -2   18    9     -1.31      0.00
   -1   18    9      1.50      0.00
    0   18    9     -1.29      0.00
    1   18    9      0.76      0.00
    2   18    9     -0.19      0.00
    3   18    9     -0.13      0.00
    4   18    9      0.18      0.00
    5   18    9     -0.10      0.00
   -1   19    9      0.84      0.00
    0   19    9     -0.49      0.00
    1   19    9      0.05      0.00
    2   19    9      0.22      0.00
    3   19    9     -0.28      0.00
   -2  -14   10     -0.33      0.00
   -1  -14   10      0.24      0.00
    0  -14   10     -0.15      0.00
   -5  -13   10      0.22      0.00
   -4  -13   10     -0.25      0.00
   -3  -13   10      0.18      0.00
   -2  -13   10     -0.10      0.00
   -1  -13   10      0.05      0.00
    0  -13   10      0.01      0.00
    1  -13   10     -0.09      0.00
    2  -13   10      0.11      0.00
    3  -13   10     -0.03      0.00
   -6  -12   10      0.10      0.00
   -5  -12   10     -0.05      0.00
   -4  -12   10      0.00      0.00
   -3  -12   10      0.05      0.00
   -2  -12   10     -0.07      0.00
   -1  -12   10      0.02      0.00
    0  -12   10      0.11      0.00
    1  -12   10     -0.24      0.00
    2  -12   10      0.24      0.00
    3  -12   10     -0.08      0.00
    4  -12   10     -0.16      0.00
    5  -12   10      0.34      0.00
   -7  -11   10     -0.20      0.00
   -6  -11   10      0.12      0.00
   -5  -11   10      0.02      0.00
   -4  -11   10     -0.18      0.00
   -3  -11   10      0.24      0.00
   -2  -11   10     -0.16      0.00
   -1  -11   10     -0.05      0.00
    0  -11   10      0.31      0.00
    1  -11   10     -0.51      0.00
    2  -11   10      0.49      0.00
    3  -11   10     -0.19      0.00
    4  -11   10     -0.28      0.00
    5  -11   10      0.61      0.00
    6  -11   10     -0.57      0.00
   -8  -10   10      0.07      0.00
   -7  -10   10      0.06      0.00
   -6  -10   10     -0.19      0.00
   -5  -10   10      0.26      0.00
   -4  -10   10     -0.21      0.00
   -3  -10   10     -0.02      0.00
   -2  -10   10      0.39      0.00
   -1  -10   10     -0.80      0.00
    0  -10   10      1.17      0.00
    1  -10   10     -1.35      0.00
    2  -10   10      1.18      0.00
    3  -10   10     -0.66      0.00
    4  -10   10      0.03      0.00
    5  -10   10      0.37      0.00
    6  -10   10     -0.35      0.00
    7  -10   10      0.07      0.00
   -9   -9   10      0.07      0.00
   -8   -9   10     -0.19      0.00
   -7   -9   10      0.29      0.00
   -6   -9   10     -0.25      0.00
   -5   -9   10      0.04      0.00
   -4   -9   10      0.31      0.00
   -3   -9   10     -0.78      0.00
   -2   -9   10      1.28      0.00
   -1   -9   10     -1.70      0.00
    0   -9   10      1.90      0.00
    1   -9   10     -1.78      0.00
    2   -9   10      1.31      0.00
    3   -9   10     -0.64      0.00
    4   -9   10      0.04      0.00
    5   -9   10      0.30      0.00
    6   -9   10     -0.34      0.00
    7   -9   10      0.16      0.00
    8   -9   10      0.00      0.00
   -9   -8   10      0.08      0.00
   -8   -8   10     -0.17      0.00
   -7   -8   10      0.16      0.00
   -6   -8   10      0.07      0.00
   -5   -8   10     -0.42      0.00
   -4   -8   10      0.75      0.00
   -3   -8   10     -1.04      0.00
   -2   -8   10      1.26      0.00
   -1   -8   10     -1.30      0.00
    0   -8   10      1.04      0.00
    1   -8   10     -0.50      0.00
    2   -8   10     -0.16      0.00
    3   -8   10      0.74      0.00
    4   -8   10     -1.11      0.00
    5   -8   10      1.26      0.00
    6   -8   10     -1.11      0.00
    7   -8   10      0.68      0.00
    8   -8   10     -0.20      0.00
    9   -8   10     -0.07      0.00
  -10   -7   10      0.05      0.00
   -9   -7   10      0.08      0.00
   -8   -7   10     -0.31      0.00
   -7   -7   10      0.35      0.00
   -6   -7   10     -0.07      0.00
   -5   -7   10     -0.28      0.00
   -4   -7   10      0.48      0.00
   -3   -7   10     -0.52      0.00
   -2   -7   10      0.40      0.00
   -1   -7   10     -0.06      0.00
    0   -7   10     -0.52      0.00
    1   -7   10      1.21      0.00
    2   -7   10     -1.84      0.00
    3   -7   10      2.21      0.00
    4   -7   10     -2.23      0.00
    5   -7   10      1.91      0.00
    6   -7   10     -1.32      0.00
    7   -7   10      0.59      0.00
    8   -7   10     -0.01      0.00
    9   -7   10     -0.18      0.00
  -10   -6   10     -0.12      0.00
   -9   -6   10      0.50      0.00
   -8   -6   10     -0.87      0.00
   -7   -6   10      0.81      0.00
   -6   -6   10     -0.30      0.00
   -5   -6   10     -0.27      0.00
   -4   -6   10      0.55      0.00
   -3   -6   10     -0.54      0.00
   -2   -6   10      0.32      0.00
   -1   -6   10      0.12      0.00
    0   -6   10     -0.74      0.00
    1   -6   10      1.40      0.00
    2   -6   10     -1.92      0.00
    3   -6   10      2.05      0.00
    4   -6   10     -1.67      0.00
    5   -6   10      0.95      0.00
    6   -6   10     -0.24      0.00
    7   -6   10     -0.24      0.00
    8   -6   10      0.37      0.00
    9   -6   10     -0.20      0.00
   10   -6   10     -0.03      0.00
  -11   -5   10      0.02      0.00
  -10   -5   10     -0.23      0.00
   -9   -5   10      0.48      0.00
   -8   -5   10     -0.47      0.00
   -7   -5   10     -0.09      0.00
   -6   -5   10      1.04      0.00
   -5   -5   10     -1.85      0.00
   -4   -5   10      2.15      0.00
   -3   -5   10     -1.97      0.00
   -2   -5   10      1.44      0.00
   -1   -5   10     -0.69      0.00
    0   -5   10     -0.12      0.00
    1   -5   10      0.78      0.00
    2   -5   10     -1.13      0.00
    3   -5   10      1.02      0.00
    4   -5   10     -0.45      0.00
    5   -5   10     -0.26      0.00
    6   -5   10      0.64      0.00
    7   -5   10     -0.57      0.00
    8   -5   10      0.26      0.00
    9   -5   10      0.06      0.00
   10   -5   10     -0.21      0.00
  -11   -4   10      0.02      0.00
  -10   -4   10      0.14      0.00
   -9   -4   10     -0.47      0.00
   -8   -4   10      1.07      0.00
   -7   -4   10     -2.03      0.00
   -6   -4   10      3.11      0.00
   -5   -4   10     -3.79      0.00
   -4   -4   10      3.73      0.00
   -3   -4   10     -2.97      0.00
   -2   -4   10      1.76      0.00
   -1   -4   10     -0.43      0.00
    0   -4   10     -0.58      0.00
    1   -4   10      1.07      0.00
    2   -4   10     -1.05      0.00
    3   -4   10      0.63      0.00
    4   -4   10      0.08      0.00
    5   -4   10     -0.71      0.00
    6   -4   10      0.82      0.00
    7   -4   10     -0.45      0.00
    8   -4   10      0.00      0.00
    9   -4   10      0.24      0.00
   10   -4   10     -0.25      0.00
  -11   -3   10     -0.03      0.00
   -9   -3   10     -1.05      0.00
   -8   -3   10      1.76      0.00
   -7   -3   10     -2.61      0.00
   -6   -3   10      3.41      0.00
   -5   -3   10     -3.71      0.00
   -4   -3   10      3.21      0.00
   -3   -3   10     -2.03      0.00
   -2   -3   10      0.51      0.00
   -1   -3   10      0.87      0.00
    0   -3   10     -1.62      0.00
    1   -3   10      1.57      0.00
    2   -3   10     -1.00      0.00
    3   -3   10      0.21      0.00
    4   -3   10      0.58      0.00
    5   -3   10     -1.08      0.00
    6   -3   10      0.98      0.00
    7   -3   10     -0.49      0.00
    8   -3   10      0.08      0.00
    9   -3   10      0.03      0.00
   10   -3   10     -0.01      0.00
   11   -3   10     -0.01      0.00
  -11   -2   10      0.20      0.00
  -10   -2   10     -0.02      0.00
   -9   -2   10     -0.34      0.00
   -8   -2   10      0.86      0.00
   -7   -2   10     -1.49      0.00
   -6   -2   10      2.05      0.00
   -5   -2   10     -2.20      0.00
   -4   -2   10      1.77      0.00
   -3   -2   10     -0.84      0.00
   -2   -2   10     -0.38      0.00
   -1   -2   10      1.42      0.00
    0   -2   10     -1.71      0.00
    1   -2   10      1.06      0.00
    2   -2   10      0.03      0.00
    3   -2   10     -0.90      0.00
    4   -2   10      1.34      0.00
    5   -2   10     -1.35      0.00
    6   -2   10      0.96      0.00
    7   -2   10     -0.46      0.00
    8   -2   10      0.17      0.00
    9   -2   10     -0.13      0.00
   10   -2   10      0.11      0.00
   11   -2   10     -0.05      0.00
  -11   -1   10      0.57      0.00
  -10   -1   10     -0.49      0.00
   -9   -1   10      0.16      0.00
   -8   -1   10      0.29      0.00
   -7   -1   10     -0.76      0.00
   -6   -1   10      1.17      0.00
   -5   -1   10     -1.37      0.00
   -4   -1   10      1.24      0.00
   -3   -1   10     -0.69      0.00
   -2   -1   10     -0.19      0.00
   -1   -1   10      0.93      0.00
    0   -1   10     -0.87      0.00
    1   -1   10     -0.08      0.00
    2   -1   10      1.11      0.00
    3   -1   10     -1.46      0.00
    4   -1   10      1.17      0.00
    5   -1   10     -0.71      0.00
    6   -1   10      0.23      0.00
    7   -1   10      0.21      0.00
    8   -1   10     -0.46      0.00
    9   -1   10      0.43      0.00
   10   -1   10     -0.28      0.00
   11   -1   10      0.12      0.00
  -11    0   10      0.07      0.00
  -10    0   10      0.27      0.00
   -9    0   10     -0.64      0.00
   -8    0   10      0.87      0.00
   -7    0   10     -0.95      0.00
   -6    0   10      0.96      0.00
   -5    0   10     -0.92      0.00
   -4    0   10      0.82      0.00
   -3    0   10     -0.60      0.00
   -2    0   10      0.22      0.00
   -1    0   10      0.12      0.00
    0    0   10     -0.05      0.00
    1    0   10     -0.41      0.00
    2    0   10      0.66      0.00
    3    0   10     -0.32      0.00
    4    0   10     -0.25      0.00
    5    0   10      0.62      0.00
    6    0   10     -0.88      0.00
    7    0   10      1.16      0.00
    8    0   10     -1.21      0.00
    9    0   10      0.89      0.00
   10    0   10     -0.44      0.00
   11    0   10      0.14      0.00
  -11    1   10     -0.72      0.00
  -10    1   10      1.02      0.00
   -9    1   10     -1.12      0.00
   -8    1   10      0.97      0.00
   -7    1   10     -0.58      0.00
   -6    1   10      0.08      0.00
   -5    1   10      0.21      0.00
   -4    1   10     -0.04      0.00
   -3    1   10     -0.50      0.00
   -2    1   10      0.84      0.00
   -1    1   10     -0.58      0.00
    0    1   10     -0.01      0.00
    1    1   10      0.45      0.00
    2    1   10     -0.68      0.00
    3    1   10      0.89      0.00
    4    1   10     -1.02      0.00
    5    1   10      0.96      0.00
    6    1   10     -0.85      0.00
    7    1   10      0.75      0.00
    8    1   10     -0.45      0.00
    9    1   10      0.00      0.00
   10    1   10      0.27      0.00
   11    1   10     -0.19      0.00
   12    1   10      0.01      0.00
  -11    2   10     -0.69      0.00
  -10    2   10      0.75      0.00
   -9    2   10     -0.63      0.00
   -8    2   10      0.28      0.00
   -7    2   10      0.31      0.00
   -6    2   10     -0.84      0.00
   -5    2   10      0.71      0.00
   -4    2   10      0.34      0.00
   -3    2   10     -1.72      0.00
   -2    2   10      2.31      0.00
   -1    2   10     -1.58      0.00
    0    2   10      0.26      0.00
    1    2   10      0.59      0.00
    2    2   10     -0.71      0.00
    3    2   10      0.53      0.00
    4    2   10     -0.24      0.00
    5    2   10     -0.25      0.00
    6    2   10      0.86      0.00
    7    2   10     -1.31      0.00
    8    2   10      1.51      0.00
    9    2   10     -1.42      0.00
   10    2   10      1.01      0.00
   11    2   10     -0.46      0.00
   12    2   10      0.10      0.00
  -11    3   10     -0.42      0.00
  -10    3   10      0.40      0.00
   -9    3   10     -0.24      0.00
   -8    3   10      0.00      0.00
   -7    3   10      0.25      0.00
   -6    3   10     -0.14      0.00
   -5    3   10     -0.75      0.00
   -4    3   10      2.33      0.00
   -3    3   10     -3.73      0.00
   -2    3   10      3.92      0.00
   -1    3   10     -2.70      0.00
    0    3   10      0.97      0.00
    1    3   10      0.19      0.00
    2    3   10     -0.54      0.00
    3    3   10      0.36      0.00
    4    3   10      0.30      0.00
    5    3   10     -1.43      0.00
    6    3   10      2.54      0.00
    7    3   10     -3.00      0.00
    8    3   10      2.68      0.00
    9    3   10     -1.91      0.00
   10    3   10      1.03      0.00
   11    3   10     -0.33      0.00
   12    3   10      0.00      0.00
  -11    4   10     -0.37      0.00
  -10    4   10      0.20      0.00
   -9    4   10     -0.06      0.00
   -8    4   10      0.18      0.00
   -7    4   10     -0.60      0.00
   -6    4   10      1.28      0.00
   -5    4   10     -2.25      0.00
   -4    4   10      3.32      0.00
   -3    4   10     -3.92      0.00
   -2    4   10      3.39      0.00
   -1    4   10     -1.67      0.00
    0    4   10     -0.46      0.00
    1    4   10      1.97      0.00
    2    4   10     -2.41      0.00
    3    4   10      1.83      0.00
    4    4   10     -0.47      0.00
    5    4   10     -1.26      0.00
    6    4   10      2.55      0.00
    7    4   10     -2.83      0.00
    8    4   10      2.26      0.00
    9    4   10     -1.35      0.00
   10    4   10      0.50      0.00
   11    4   10      0.06      0.00
   12    4   10     -0.19      0.00
  -11    5   10     -0.13      0.00
  -10    5   10     -0.26      0.00
   -9    5   10      0.40      0.00
   -8    5   10     -0.06      0.00
   -7    5   10     -0.52      0.00
   -6    5   10      1.06      0.00
   -5    5   10     -1.52      0.00
   -4    5   10      1.81      0.00
   -3    5   10     -1.55      0.00
   -2    5   10      0.32      0.00
   -1    5   10      1.73      0.00
    0    5   10     -3.75      0.00
    1    5   10      4.81      0.00
    2    5   10     -4.56      0.00
    3    5   10      3.28      0.00
    4    5   10     -1.42      0.00
    5    5   10     -0.48      0.00
    6    5   10      1.74      0.00
    7    5   10     -1.96      0.00
    8    5   10      1.39      0.00
    9    5   10     -0.59      0.00
   10    5   10     -0.05      0.00
   11    5   10      0.33      0.00
   12    5   10     -0.23      0.00
  -11    6   10      0.29      0.00
  -10    6   10     -0.76      0.00
   -9    6   10      1.00      0.00
   -8    6   10     -0.85      0.00
   -7    6   10      0.51      0.00
   -6    6   10     -0.17      0.00
   -5    6   10     -0.07      0.00
   -4    6   10     -0.02      0.00
   -3    6   10      0.76      0.00
   -2    6   10     -2.16      0.00
   -1    6   10      3.75      0.00
    0    6   10     -4.82      0.00
    1    6   10      4.94      0.00
    2    6   10     -4.12      0.00
    3    6   10      2.64      0.00
    4    6   10     -0.81      0.00
    5    6   10     -0.88      0.00
    6    6   10      1.76      0.00
    7    6   10     -1.59      0.00
    8    6   10      0.80      0.00
    9    6   10     -0.05      0.00
   10    6   10     -0.38      0.00
   11    6   10      0.47      0.00
   12    6   10     -0.29      0.00
  -11    7   10      0.35      0.00
  -10    7   10     -0.76      0.00
   -9    7   10      0.98      0.00
   -8    7   10     -0.78      0.00
   -7    7   10      0.28      0.00
   -6    7   10      0.27      0.00
   -5    7   10     -0.54      0.00
   -4    7   10      0.22      0.00
   -3    7   10      0.74      0.00
   -2    7   10     -1.96      0.00
   -1    7   10      2.89      0.00
    0    7   10     -3.19      0.00
    1    7   10      2.82      0.00
    2    7   10     -1.87      0.00
    3    7   10      0.52      0.00
    4    7   10      0.88      0.00
    5    7   10     -1.77      0.00
    6    7   10      1.68      0.00
    7    7   10     -0.80      0.00
    8    7   10     -0.13      0.00
    9    7   10      0.62      0.00
   10    7   10     -0.73      0.00
   11    7   10      0.67      0.00
  -11    8   10      0.02      0.00
  -10    8   10     -0.09      0.00
   -9    8   10     -0.11      0.00
   -8    8   10      0.70      0.00
   -7    8   10     -1.41      0.00
   -6    8   10      1.86      0.00
   -5    8   10     -1.79      0.00
   -4    8   10      1.08      0.00
   -3    8   10      0.13      0.00
   -2    8   10     -1.35      0.00
   -1    8   10      2.07      0.00
    0    8   10     -2.05      0.00
    1    8   10      1.37      0.00
    2    8   10     -0.33      0.00
    3    8   10     -0.73      0.00
    4    8   10      1.40      0.00
    5    8   10     -1.33      0.00
    6    8   10      0.56      0.00
    7    8   10      0.43      0.00
    8    8   10     -1.00      0.00
    9    8   10      1.01      0.00
   10    8   10     -0.77      0.00
   11    8   10      0.52      0.00
  -10    9   10      0.58      0.00
   -9    9   10     -1.04      0.00
   -8    9   10      1.58      0.00
   -7    9   10     -1.88      0.00
   -6    9   10      1.73      0.00
   -5    9   10     -1.16      0.00
   -4    9   10      0.21      0.00
   -3    9   10      0.95      0.00
   -2    9   10     -1.88      0.00
   -1    9   10      2.11      0.00
    0    9   10     -1.54      0.00
    1    9   10      0.58      0.00
    2    9   10      0.26      0.00
    3    9   10     -0.73      0.00
    4    9   10      0.78      0.00
    5    9   10     -0.45      0.00
    6    9   10     -0.16      0.00
    7    9   10      0.70      0.00
    8    9   10     -0.81      0.00
    9    9   10      0.48      0.00
   10    9   10     -0.07      0.00
   11    9   10     -0.13      0.00
  -10   10   10      0.38      0.00
   -9   10   10     -0.60      0.00
   -8   10   10      0.76      0.00
   -7   10   10     -0.63      0.00
   -6   10   10      0.15      0.00
   -5   10   10      0.47      0.00
   -4   10   10     -1.10      0.00
   -3   10   10      1.60      0.00
   -2   10   10     -1.74      0.00
   -1   10   10      1.30      0.00
    0   10   10     -0.43      0.00
    1   10   10     -0.36      0.00
    2   10   10      0.73      0.00
    3   10   10     -0.73      0.00
    4   10   10      0.58      0.00
    5   10   10     -0.34      0.00
    6   10   10      0.01      0.00
    7   10   10      0.23      0.00
    8   10   10     -0.12      0.00
    9   10   10     -0.27      0.00
   10   10   10      0.54      0.00
   11   10   10     -0.46      0.00
   -9   11   10      0.05      0.00
   -8   11   10      0.00      0.00
   -7   11   10      0.24      0.00
   -6   11   10     -0.69      0.00
   -5   11   10      1.02      0.00
   -4   11   10     -1.06      0.00
   -3   11   10      0.94      0.00
   -2   11   10     -0.70      0.00
   -1   11   10      0.25      0.00
    0   11   10      0.37      0.00
    1   11   10     -0.84      0.00
    2   11   10      0.89      0.00
    3   11   10     -0.59      0.00
    4   11   10      0.21      0.00
    5   11   10      0.10      0.00
    6   11   10     -0.30      0.00
    7   11   10      0.35      0.00
    8   11   10     -0.14      0.00
    9   11   10     -0.17      0.00
   10   11   10      0.31      0.00
   -9   12   10     -0.05      0.00
   -8   12   10     -0.04      0.00
   -7   12   10      0.39      0.00
   -6   12   10     -0.76      0.00
   -5   12   10      0.80      0.00
   -4   12   10     -0.59      0.00
   -3   12   10      0.44      0.00
   -2   12   10     -0.42      0.00
    0   12   10      0.09      0.00
    1   12   10     -0.29      0.00
    2   12   10     -0.04      0.00
    3   12   10      0.72      0.00
    4   12   10     -1.28      0.00
    5   12   10      1.46      0.00
    6   12   10     -1.36      0.00
    7   12   10      1.12      0.00
    8   12   10     -0.79      0.00
    9   12   10      0.41      0.00
   10   12   10     -0.12      0.00
   -8   13   10     -0.23      0.00
   -7   13   10      0.54      0.00
   -6   13   10     -0.77      0.00
   -5   13   10      0.77      0.00
   -4   13   10     -0.69      0.00
   -3   13   10      0.74      0.00
   -2   13   10     -0.84      0.00
   -1   13   10      0.80      0.00
    0   13   10     -0.64      0.00
    1   13   10      0.72      0.00
    2   13   10     -1.23      0.00
    3   13   10      1.86      0.00
    4   13   10     -2.14      0.00
    5   13   10      1.97      0.00
    6   13   10     -1.58      0.00
    7   13   10      1.17      0.00
    8   13   10     -0.75      0.00
    9   13   10      0.30      0.00
   10   13   10      0.00      0.00
   -8   14   10     -0.26      0.00
   -7   14   10      0.48      0.00
   -6   14   10     -0.69      0.00
   -5   14   10      0.73      0.00
   -4   14   10     -0.61      0.00
   -3   14   10      0.52      0.00
   -2   14   10     -0.58      0.00
   -1   14   10      0.69      0.00
    0   14   10     -0.74      0.00
    1   14   10      0.81      0.00
    2   14   10     -0.99      0.00
    3   14   10      1.14      0.00
    4   14   10     -1.03      0.00
    5   14   10      0.67      0.00
    6   14   10     -0.27      0.00
    7   14   10      0.00      0.00
    8   14   10      0.13      0.00
    9   14   10     -0.19      0.00
   -7   15   10      0.23      0.00
   -6   15   10     -0.34      0.00
   -5   15   10      0.13      0.00
   -4   15   10      0.23      0.00
   -3   15   10     -0.33      0.00
   -2   15   10      0.08      0.00
   -1   15   10      0.21      0.00
    0   15   10     -0.22      0.00
    1   15   10      0.05      0.00
    2   15   10      0.09      0.00
    3   15   10     -0.22      0.00
    4   15   10      0.50      0.00
    5   15   10     -0.86      0.00
    6   15   10      1.03      0.00
    7   15   10     -0.85      0.00
    8   15   10      0.47      0.00
   -6   16   10      0.06      0.00
   -5   16   10     -0.38      0.00
   -4   16   10      0.54      0.00
   -3   16   10     -0.33      0.00
   -2   16   10     -0.05      0.00
   -1   16   10      0.22      0.00
    0   16   10     -0.09      0.00
    1   16   10     -0.13      0.00
    2   16   10      0.31      0.00
    3   16   10     -0.53      0.00
    4   16   10      0.84      0.00
    5   16   10     -1.01      0.00
    6   16   10      0.83      0.00
    7   16   10     -0.40      0.00
   -5   17   10     -0.15      0.00
   -4   17   10     -0.03      0.00
   -3   17   10      0.38      0.00
   -2   17   10     -0.69      0.00
   -1   17   10      0.82      0.00
    0   17   10     -0.75      0.00
    1   17   10      0.54      0.00
    2   17   10     -0.22      0.00
    3   17   10     -0.12      0.00
    4   17   10      0.31      0.00
    5   17   10     -0.23      0.00
    6   17   10     -0.01      0.00
   -3   18   10      0.71      0.00
   -2   18   10     -1.10      0.00
   -1   18   10      1.29      0.00
    0   18   10     -1.13      0.00
    1   18   10      0.68      0.00
    2   18   10     -0.18      0.00
    3   18   10     -0.09      0.00
    4   18   10      0.08      0.00
    5   18   10      0.04      0.00
   -1   19   10      0.84      0.00
    0   19   10     -0.50      0.00
    1   19   10      0.05      0.00
    2   19   10      0.21      0.00
    3   19   10     -0.24      0.00
   -3  -13   11      0.15      0.00
   -2  -13   11     -0.04      0.00
   -1  -13   11     -0.02      0.00
    0  -13   11      0.04      0.00
    2  -13   11      0.04      0.00
   -5  -12   11     -0.02      0.00
   -4  -12   11      0.01      0.00
   -3  -12   11     -0.01      0.00
   -2  -12   11      0.00      0.00
   -1  -12   11     -0.03      0.00
    0  -12   11      0.09      0.00
    1  -12   11     -0.15      0.00
    2  -12   11      0.14      0.00
    3  -12   11     -0.05      0.00
    4  -12   11     -0.05      0.00
   -6  -11   11      0.16      0.00
   -5  -11   11     -0.07      0.00
   -4  -11   11     -0.07      0.00
   -3  -11   11      0.16      0.00
   -2  -11   11     -0.13      0.00
   -1  -11   11     -0.01      0.00
    0  -11   11      0.17      0.00
    1  -11   11     -0.26      0.00
    2  -11   11      0.19      0.00
    3  -11   11      0.02      0.00
    4  -11   11     -0.27      0.00
    5  -11   11      0.40      0.00
   -7  -10   11     -0.03      0.00
   -6  -10   11     -0.05      0.00
   -5  -10   11      0.12      0.00
   -4  -10   11     -0.14      0.00
   -3  -10   11      0.04      0.00
   -2  -10   11      0.19      0.00
   -1  -10   11     -0.48      0.00
    0  -10   11      0.70      0.00
    1  -10   11     -0.75      0.00
    2  -10   11      0.56      0.00
    3  -10   11     -0.17      0.00
    4  -10   11     -0.24      0.00
    5  -10   11      0.40      0.00
    6  -10   11     -0.24      0.00
   -8   -9   11     -0.15      0.00
   -7   -9   11      0.24      0.00
   -6   -9   11     -0.18      0.00
   -5   -9   11      0.00      0.00
   -4   -9   11      0.26      0.00
   -3   -9   11     -0.59      0.00
   -2   -9   11      1.00      0.00
   -1   -9   11     -1.38      0.00
    0   -9   11      1.56      0.00
    1   -9   11     -1.43      0.00
    2   -9   11      0.99      0.00
    3   -9   11     -0.42      0.00
    4   -9   11     -0.04      0.00
    5   -9   11      0.21      0.00
    6   -9   11     -0.12      0.00
    7   -9   11     -0.06      0.00
   -9   -8   11      0.09      0.00
   -8   -8   11     -0.17      0.00
   -7   -8   11      0.14      0.00
   -6   -8   11      0.12      0.00
   -5   -8   11     -0.47      0.00
   -4   -8   11      0.78      0.00
   -3   -8   11     -1.05      0.00
   -2   -8   11      1.32      0.00
   -1   -8   11     -1.47      0.00
    0   -8   11      1.32      0.00
    1   -8   11     -0.83      0.00
    2   -8   11      0.18      0.00
    3   -8   11      0.40      0.00
    4   -8   11     -0.75      0.00
    5   -8   11      0.86      0.00
    6   -8   11     -0.70      0.00
    7   -8   11      0.34      0.00
    8   -8   11     -0.01      0.00
   -9   -7   11     -0.06      0.00
   -8   -7   11     -0.08      0.00
   -7   -7   11      0.06      0.00
   -6   -7   11      0.22      0.00
   -5   -7   11     -0.55      0.00
   -4   -7   11      0.71      0.00
   -3   -7   11     -0.70      0.00
   -2   -7   11      0.59      0.00
   -1   -7   11     -0.32      0.00
    0   -7   11     -0.20      0.00
    1   -7   11      0.87      0.00
    2   -7   11     -1.49      0.00
    3   -7   11      1.88      0.00
    4   -7   11     -1.97      0.00
    5   -7   11      1.77      0.00
    6   -7   11     -1.26      0.00
    7   -7   11      0.57      0.00
    8   -7   11     -0.01      0.00
  -10   -6   11      0.09      0.00
   -9   -6   11      0.17      0.00
   -8   -6   11     -0.49      0.00
   -7   -6   11      0.50      0.00
   -6   -6   11     -0.11      0.00
   -5   -6   11     -0.30      0.00
   -4   -6   11      0.41      0.00
   -3   -6   11     -0.26      0.00
   -2   -6   11     -0.02      0.00
   -1   -6   11      0.42      0.00
    0   -6   11     -0.96      0.00
    1   -6   11      1.54      0.00
    2   -6   11     -2.00      0.00
    3   -6   11      2.12      0.00
    4   -6   11     -1.83      0.00
    5   -6   11      1.22      0.00
    6   -6   11     -0.52      0.00
    7   -6   11     -0.08      0.00
    8   -6   11      0.34      0.00
    9   -6   11     -0.25      0.00
  -10   -5   11     -0.14      0.00
   -9   -5   11      0.41      0.00
   -8   -5   11     -0.53      0.00
   -7   -5   11      0.18      0.00
   -6   -5   11      0.53      0.00
   -5   -5   11     -1.12      0.00
   -4   -5   11      1.28      0.00
   -3   -5   11     -1.10      0.00
   -2   -5   11      0.73      0.00
   -1   -5   11     -0.24      0.00
    0   -5   11     -0.35      0.00
    1   -5   11      0.91      0.00
    2   -5   11     -1.22      0.00
    3   -5   11      1.08      0.00
    4   -5   11     -0.52      0.00
    5   -5   11     -0.14      0.00
    6   -5   11      0.56      0.00
    7   -5   11     -0.62      0.00
    8   -5   11      0.41      0.00
    9   -5   11     -0.09      0.00
   10   -5   11     -0.10      0.00
  -10   -4   11      0.00      0.00
   -9   -4   11     -0.23      0.00
   -8   -4   11      0.71      0.00
   -7   -4   11     -1.52      0.00
   -6   -4   11      2.45      0.00
   -5   -4   11     -3.04      0.00
   -4   -4   11      3.03      0.00
   -3   -4   11     -2.48      0.00
   -2   -4   11      1.60      0.00
   -1   -4   11     -0.57      0.00
    0   -4   11     -0.32      0.00
    1   -4   11      0.85      0.00
    2   -4   11     -0.90      0.00
    3   -4   11      0.46      0.00
    4   -4   11      0.24      0.00
    5   -4   11     -0.79      0.00
    6   -4   11      0.86      0.00
    7   -4   11     -0.53      0.00
    8   -4   11      0.11      0.00
    9   -4   11      0.16      0.00
   10   -4   11     -0.20      0.00
  -11   -3   11     -0.01      0.00
  -10   -3   11      0.46      0.00
   -9   -3   11     -1.11      0.00
   -8   -3   11      1.86      0.00
   -7   -3   11     -2.72      0.00
   -6   -3   11      3.50      0.00
   -5   -3   11     -3.79      0.00
   -4   -3   11      3.33      0.00
   -3   -3   11     -2.23      0.00
   -2   -3   11      0.82      0.00
   -1   -3   11      0.50      0.00
    0   -3   11     -1.32      0.00
    1   -3   11      1.44      0.00
    2   -3   11     -0.96      0.00
    3   -3   11      0.17      0.00
    4   -3   11      0.62      0.00
    5   -3   11     -1.02      0.00
    6   -3   11      0.85      0.00
    7   -3   11     -0.39      0.00
    8   -3   11      0.03      0.00
    9   -3   11      0.09      0.00
   10   -3   11     -0.09      0.00
  -11   -2   11     -0.03      0.00
  -10   -2   11      0.36      0.00
   -9   -2   11     -0.83      0.00
   -8   -2   11      1.40      0.00
   -7   -2   11     -2.04      0.00
   -6   -2   11      2.52      0.00
   -5   -2   11     -2.51      0.00
   -4   -2   11      1.88      0.00
   -3   -2   11     -0.80      0.00
   -2   -2   11     -0.44      0.00
   -1   -2   11      1.43      0.00
    0   -2   11     -1.71      0.00
    1   -2   11      1.17      0.00
    2   -2   11     -0.18      0.00
    3   -2   11     -0.72      0.00
    4   -2   11      1.21      0.00
    5   -2   11     -1.21      0.00
    6   -2   11      0.84      0.00
    7   -2   11     -0.42      0.00
    8   -2   11      0.22      0.00
    9   -2   11     -0.15      0.00
   10   -2   11      0.06      0.00
   11   -2   11      0.01      0.00
  -11   -1   11      0.32      0.00
  -10   -1   11     -0.24      0.00
   -9   -1   11     -0.05      0.00
   -8   -1   11      0.47      0.00
   -7   -1   11     -0.90      0.00
   -6   -1   11      1.19      0.00
   -5   -1   11     -1.19      0.00
   -4   -1   11      0.85      0.00
   -3   -1   11     -0.22      0.00
   -2   -1   11     -0.59      0.00
   -1   -1   11      1.19      0.00
    0   -1   11     -1.02      0.00
    1   -1   11      0.07      0.00
    2   -1   11      1.00      0.00
    3   -1   11     -1.50      0.00
    4   -1   11      1.38      0.00
    5   -1   11     -0.97      0.00
    6   -1   11      0.50      0.00
    7   -1   11     -0.12      0.00
    8   -1   11     -0.08      0.00
    9   -1   11      0.15      0.00
   10   -1   11     -0.16      0.00
   11   -1   11      0.09      0.00
  -11    0   11      0.18      0.00
  -10    0   11      0.10      0.00
   -9    0   11     -0.44      0.00
   -8    0   11      0.67      0.00
   -7    0   11     -0.78      0.00
   -6    0   11      0.81      0.00
   -5    0   11     -0.76      0.00
   -4    0   11      0.63      0.00
   -3    0   11     -0.34      0.00
   -2    0   11     -0.09      0.00
   -1    0   11      0.39      0.00
    0    0   11     -0.16      0.00
    1    0   11     -0.53      0.00
    2    0   11      1.04      0.00
    3    0   11     -0.95      0.00
    4    0   11      0.48      0.00
    5    0   11      0.00      0.00
    6    0   11     -0.43      0.00
    7    0   11      0.81      0.00
    8    0   11     -0.94      0.00
    9    0   11      0.75      0.00
   10    0   11     -0.43      0.00
   11    0   11      0.16      0.00
  -11    1   11     -0.59      0.00
  -10    1   11      0.97      0.00
   -9    1   11     -1.14      0.00
   -8    1   11      1.05      0.00
   -7    1   11     -0.77      0.00
   -6    1   11      0.39      0.00
   -5    1   11     -0.10      0.00
   -4    1   11      0.08      0.00
   -3    1   11     -0.28      0.00
   -2    1   11      0.35      0.00
   -1    1   11     -0.11      0.00
    0    1   11     -0.15      0.00
    1    1   11      0.18      0.00
    2    1   11     -0.13      0.00
    3    1   11      0.28      0.00
    4    1   11     -0.54      0.00
    5    1   11      0.75      0.00
    6    1   11     -0.94      0.00
    7    1   11      1.01      0.00
    8    1   11     -0.79      0.00
    9    1   11      0.35      0.00
   10    1   11     -0.03      0.00
   11    1   11     -0.03      0.00
  -11    2   11     -0.77      0.00
  -10    2   11      0.93      0.00
   -9    2   11     -0.88      0.00
   -8    2   11      0.59      0.00
   -7    2   11     -0.05      0.00
   -6    2   11     -0.54      0.00
   -5    2   11      0.72      0.00
   -4    2   11     -0.17      0.00
   -3    2   11     -0.71      0.00
   -2    2   11      1.05      0.00
   -1    2   11     -0.49      0.00
    0    2   11     -0.36      0.00
    1    2   11      0.73      0.00
    2    2   11     -0.59      0.00
    3    2   11      0.39      0.00
    4    2   11     -0.25      0.00
    5    2   11      0.03      0.00
    6    2   11      0.29      0.00
    7    2   11     -0.60      0.00
    8    2   11      0.83      0.00
    9    2   11     -0.88      0.00
   10    2   11      0.65      0.00
   11    2   11     -0.28      0.00
  -11    3   11     -0.41      0.00
  -10    3   11      0.44      0.00
   -9    3   11     -0.30      0.00
   -8    3   11      0.01      0.00
   -7    3   11      0.36      0.00
   -6    3   11     -0.51      0.00
   -5    3   11      0.01      0.00
   -4    3   11      1.14      0.00
   -3    3   11     -2.24      0.00
   -2    3   11      2.39      0.00
   -1    3   11     -1.47      0.00
    0    3   11      0.34      0.00
    1    3   11      0.19      0.00
    2    3   11     -0.15      0.00
    3    3   11     -0.13      0.00
    4    3   11      0.63      0.00
    5    3   11     -1.46      0.00
    6    3   11      2.26      0.00
    7    3   11     -2.55      0.00
    8    3   11      2.26      0.00
    9    3   11     -1.60      0.00
   10    3   11      0.86      0.00
   11    3   11     -0.30      0.00
  -11    4   11     -0.24      0.00
  -10    4   11      0.14      0.00
   -9    4   11      0.00      0.00
   -8    4   11      0.03      0.00
   -7    4   11     -0.33      0.00
   -6    4   11      0.90      0.00
   -5    4   11     -1.72      0.00
   -4    4   11      2.65      0.00
   -3    4   11     -3.18      0.00
   -2    4   11      2.81      0.00
   -1    4   11     -1.53      0.00
    0    4   11      0.07      0.00
    1    4   11      0.83      0.00
    2    4   11     -0.98      0.00
    3    4   11      0.50      0.00
    4    4   11      0.54      0.00
    5    4   11     -1.88      0.00
    6    4   11      2.82      0.00
    7    4   11     -2.87      0.00
    8    4   11      2.20      0.00
    9    4   11     -1.28      0.00
   10    4   11      0.47      0.00
   11    4   11      0.01      0.00
  -11    5   11     -0.12      0.00
  -10    5   11     -0.17      0.00
   -9    5   11      0.27      0.00
   -8    5   11      0.11      0.00
   -7    5   11     -0.79      0.00
   -6    5   11      1.41      0.00
   -5    5   11     -1.83      0.00
   -4    5   11      2.00      0.00
   -3    5   11     -1.69      0.00
   -2    5   11      0.64      0.00
   -1    5   11      1.04      0.00
    0    5   11     -2.61      0.00
    1    5   11      3.34      0.00
    2    5   11     -3.07      0.00
    3    5   11      2.04      0.00
    4    5   11     -0.55      0.00
    5    5   11     -0.97      0.00
    6    5   11      1.89      0.00
    7    5   11     -1.89      0.00
    8    5   11      1.23      0.00
    9    5   11     -0.45      0.00
   10    5   11     -0.12      0.00
   11    5   11      0.31      0.00
  -11    6   11      0.18      0.00
  -10    6   11     -0.58      0.00
   -9    6   11      0.76      0.00
   -8    6   11     -0.53      0.00
   -7    6   11      0.11      0.00
   -6    6   11      0.22      0.00
   -5    6   11     -0.29      0.00
   -4    6   11      0.00      0.00
   -3    6   11      0.83      0.00
   -2    6   11     -2.20      0.00
   -1    6   11      3.68      0.00
    0    6   11     -4.61      0.00
    1    6   11      4.59      0.00
    2    6   11     -3.74      0.00
    3    6   11      2.38      0.00
    4    6   11     -0.77      0.00
    5    6   11     -0.69      0.00
    6    6   11      1.43      0.00
    7    6   11     -1.23      0.00
    8    6   11      0.51      0.00
    9    6   11      0.13      0.00
   10    6   11     -0.44      0.00
   11    6   11      0.41      0.00
  -10    7   11     -0.74      0.00
   -9    7   11      1.01      0.00
   -8    7   11     -0.92      0.00
   -7    7   11      0.52      0.00
   -6    7   11     -0.09      0.00
   -5    7   11     -0.05      0.00
   -4    7   11     -0.36      0.00
   -3    7   11      1.33      0.00
   -2    7   11     -2.51      0.00
   -1    7   11      3.39      0.00
    0    7   11     -3.59      0.00
    1    7   11      3.05      0.00
    2    7   11     -1.99      0.00
    3    7   11      0.65      0.00
    4    7   11      0.67      0.00
    5    7   11     -1.50      0.00
    6    7   11      1.45      0.00
    7    7   11     -0.67      0.00
    8    7   11     -0.17      0.00
    9    7   11      0.63      0.00
   10    7   11     -0.72      0.00
   11    7   11      0.61      0.00
  -10    8   11     -0.28      0.00
   -9    8   11      0.23      0.00
   -8    8   11      0.22      0.00
   -7    8   11     -0.90      0.00
   -6    8   11      1.43      0.00
   -5    8   11     -1.45      0.00
   -4    8   11      0.82      0.00
   -3    8   11      0.29      0.00
   -2    8   11     -1.42      0.00
   -1    8   11      2.05      0.00
    0    8   11     -1.93      0.00
    1    8   11      1.14      0.00
    2    8   11     -0.03      0.00
    3    8   11     -0.99      0.00
    4    8   11      1.56      0.00
    5    8   11     -1.42      0.00
    6    8   11      0.61      0.00
    7    8   11      0.40      0.00
    8    8   11     -1.01      0.00
    9    8   11      1.10      0.00
   10    8   11     -0.92      0.00
   11    8   11      0.66      0.00
  -10    9   11      0.43      0.00
   -9    9   11     -0.89      0.00
   -8    9   11      1.49      0.00
   -7    9   11     -1.93      0.00
   -6    9   11      1.96      0.00
   -5    9   11     -1.52      0.00
   -4    9   11      0.61      0.00
   -3    9   11      0.56      0.00
   -2    9   11     -1.52      0.00
   -1    9   11      1.79      0.00
    0    9   11     -1.27      0.00
    1    9   11      0.32      0.00
    2    9   11      0.54      0.00
    3    9   11     -0.97      0.00
    4    9   11      0.91      0.00
    5    9   11     -0.43      0.00
    6    9   11     -0.31      0.00
    7    9   11      0.95      0.00
    8    9   11     -1.11      0.00
    9    9   11      0.83      0.00
   10    9   11     -0.43      0.00
   11    9   11      0.15      0.00
   -9   10   11     -0.81      0.00
   -8   10   11      1.04      0.00
   -7   10   11     -0.94      0.00
   -6   10   11      0.49      0.00
   -5   10   11      0.15      0.00
   -4   10   11     -0.85      0.00
   -3   10   11      1.48      0.00
   -2   10   11     -1.74      0.00
   -1   10   11      1.41      0.00
    0   10   11     -0.61      0.00
    1   10   11     -0.18      0.00
    2   10   11      0.60      0.00
    3   10   11     -0.62      0.00
    4   10   11      0.43      0.00
    5   10   11     -0.11      0.00
    6   10   11     -0.29      0.00
    7   10   11      0.54      0.00
    8   10   11     -0.40      0.00
    9   10   11     -0.02      0.00
   10   10   11      0.32      0.00
   -9   11   11     -0.07      0.00
   -8   11   11      0.09      0.00
   -7   11   11      0.20      0.00
   -6   11   11     -0.68      0.00
   -5   11   11      1.04      0.00
   -4   11   11     -1.16      0.00
   -3   11   11      1.16      0.00
   -2   11   11     -1.02      0.00
   -1   11   11      0.58      0.00
    0   11   11      0.12      0.00
    1   11   11     -0.73      0.00
    2   11   11      0.92      0.00
    3   11   11     -0.71      0.00
    4   11   11      0.36      0.00
    5   11   11     -0.03      0.00
    6   11   11     -0.20      0.00
    7   11   11      0.25      0.00
    8   11   11     -0.02      0.00
    9   11   11     -0.30      0.00
   10   11   11      0.40      0.00
   -9   12   11     -0.05      0.00
   -8   12   11      0.01      0.00
   -7   12   11      0.34      0.00
   -6   12   11     -0.70      0.00
   -5   12   11      0.76      0.00
   -4   12   11     -0.62      0.00
   -3   12   11      0.57      0.00
   -2   12   11     -0.60      0.00
   -1   12   11      0.35      0.00
    0   12   11      0.22      0.00
    1   12   11     -0.62      0.00
    2   12   11      0.43      0.00
    3   12   11      0.20      0.00
    4   12   11     -0.77      0.00
    5   12   11      0.98      0.00
    6   12   11     -0.94      0.00
    7   12   11      0.77      0.00
    8   12   11     -0.48      0.00
    9   12   11      0.15      0.00
   10   12   11      0.05      0.00
   -8   13   11      0.00      0.00
   -7   13   11      0.32      0.00
   -6   13   11     -0.58      0.00
   -5   13   11      0.62      0.00
   -4   13   11     -0.62      0.00
   -3   13   11      0.77      0.00
   -1   13   11      0.73      0.00
    0   13   11     -0.41      0.00
    1   13   11      0.43      0.00
    2   13   11     -0.99      0.00
    3   13   11      1.68      0.00
    4   13   11     -1.99      0.00
    5   13   11      1.83      0.00
    6   13   11     -1.49      0.00
    7   13   11      1.14      0.00
    8   13   11     -0.73      0.00
    9   13   11      0.29      0.00
   -7   14   11      0.35      0.00
   -6   14   11     -0.61      0.00
   -5   14   11      0.73      0.00
   -4   14   11     -0.72      0.00
   -3   14   11      0.74      0.00
   -2   14   11     -0.81      0.00
   -1   14   11      0.83      0.00
    0   14   11     -0.81      0.00
    1   14   11      0.93      0.00
    2   14   11     -1.23      0.00
    3   14   11      1.47      0.00
    4   14   11     -1.41      0.00
    5   14   11      1.07      0.00
    6   14   11     -0.68      0.00
    7   14   11      0.37      0.00
    8   14   11     -0.13      0.00
    9   14   11     -0.06      0.00
   -6   15   11     -0.46      0.00
   -5   15   11      0.34      0.00
   -4   15   11     -0.06      0.00
   -3   15   11     -0.02      0.00
   -2   15   11     -0.19      0.00
   -1   15   11      0.39      0.00
    0   15   11     -0.35      0.00
    1   15   11      0.19      0.00
    2   15   11     -0.13      0.00
    3   15   11      0.09      0.00
    4   15   11      0.11      0.00
    5   15   11     -0.45      0.00
    6   15   11      0.67      0.00
    7   15   11     -0.59      0.00
    8   15   11      0.33      0.00
   -5   16   11     -0.25      0.00
   -4   16   11      0.43      0.00
   -3   16   11     -0.26      0.00
   -2   16   11     -0.06      0.00
   -1   16   11      0.14      0.00
    0   16   11      0.09      0.00
    1   16   11     -0.33      0.00
    2   16   11      0.44      0.00
    3   16   11     -0.56      0.00
    4   16   11      0.81      0.00
    5   16   11     -1.01      0.00
    6   16   11      0.89      0.00
    7   16   11     -0.50      0.00
   -4   17   11      0.03      0.00
   -3   17   11      0.26      0.00
   -2   17   11     -0.48      0.00
   -1   17   11      0.49      0.00
    0   17   11     -0.34      0.00
    1   17   11      0.16      0.00
    2   17   11      0.06      0.00
    3   17   11     -0.30      0.00
    4   17   11      0.45      0.00
    5   17   11     -0.38      0.00
    6   17   11      0.13      0.00
   -3   18   11      0.55      0.00
   -2   18   11     -0.83      0.00
   -1   18   11      0.98      0.00
    0   18   11     -0.87      0.00
    1   18   11      0.51      0.00
    2   18   11     -0.11      0.00
    3   18   11     -0.11      0.00
    4   18   11      0.07      0.00
   -3  -12   12     -0.04      0.00
   -2  -12   12      0.06      0.00
   -1  -12   12     -0.06      0.00
    2  -12   12      0.06      0.00
   -5  -11   12     -0.09      0.00
   -4  -11   12     -0.02      0.00
   -3  -11   12      0.11      0.00
   -2  -11   12     -0.11      0.00
   -1  -11   12      0.02      0.00
    0  -11   12      0.07      0.00
    1  -11   12     -0.10      0.00
    2  -11   12      0.05      0.00
    3  -11   12      0.06      0.00
    4  -11   12     -0.15      0.00
   -6  -10   12      0.04      0.00
   -5  -10   12      0.03      0.00
   -4  -10   12     -0.11      0.00
   -3  -10   12      0.10      0.00
   -2  -10   12      0.03      0.00
   -1  -10   12     -0.22      0.00
    0  -10   12      0.32      0.00
    1  -10   12     -0.29      0.00
    2  -10   12      0.12      0.00
    3  -10   12      0.12      0.00
    4  -10   12     -0.32      0.00
    5  -10   12      0.32      0.00
   -7   -9   12      0.16      0.00
   -6   -9   12     -0.11      0.00
   -5   -9   12     -0.02      0.00
   -4   -9   12      0.16      0.00
   -3   -9   12     -0.37      0.00
   -2   -9   12      0.66      0.00
   -1   -9   12     -0.95      0.00
    0   -9   12      1.07      0.00
    1   -9   12     -0.92      0.00
    2   -9   12      0.55      0.00
    3   -9   12     -0.12      0.00
    4   -9   12     -0.16      0.00
    5   -9   12      0.18      0.00
    6   -9   12      0.00      0.00
   -8   -8   12     -0.17      0.00
   -7   -8   12      0.13      0.00
   -6   -8   12      0.11      0.00
   -5   -8   12     -0.41      0.00
   -4   -8   12      0.67      0.00
   -3   -8   12     -0.92      0.00
   -2   -8   12      1.23      0.00
   -1   -8   12     -1.45      0.00
    0   -8   12      1.36      0.00
    1   -8   12     -0.92      0.00
    2   -8   12      0.32      0.00
    3   -8   12      0.20      0.00
    4   -8   12     -0.47      0.00
    5   -8   12      0.49      0.00
    6   -8   12     -0.31      0.00
    7   -8   12      0.04      0.00
   -8   -7   12      0.03      0.00
   -7   -7   12     -0.08      0.00
   -6   -7   12      0.36      0.00
   -5   -7   12     -0.68      0.00
   -4   -7   12      0.85      0.00
   -3   -7   12     -0.89      0.00
   -2   -7   12      0.85      0.00
   -1   -7   12     -0.65      0.00
    0   -7   12      0.18      0.00
[truncated: 207,803 more chars]
